# Supplementary material for: Single-cell atlas of the tumor immune microenvironment across syngeneic murine models
Source: Front Immunol. 2025 Nov 14;16:1676581. doi: 10.3389/fimmu.2025.1676581 (PMC12660277; doi:10.3389/fimmu.2025.1676581)
Supplement: Supplementary file 8 [file Table1.xlsx]

## Sheet: sTab1
Supplementary table 1: Characterization of cancer cell lines and histological features of models
	Organism	Tissue	Disease	Origin	TMB (mut/MB)	Driver mutation	Cell Type / Morphology	Tumor Grade	Immune Infiltration
4T1	BALB/c	Breast; Mammary gland	Mimics human breast cancer; Stage IV	virus	8	Trp53	epithelial	Low differentiated	Low
CT26.WT	BALB/c	Large intestine; Colon	Adenocarcinoma	carcinogen	62.8	Kras, Ep300, Ros1	fibroblast	Moderate differentiated	High
GL261	C57BL/6	Brain	Glioblastoma	carcinogen	74.7	Trp53, Ret, Pik3ca, Met, Kras, Ep300	fibroblastoid	Low differentiated	High
Pan02	C57BL/6	Pancrea	Adenocarcinoma; Pancreatic ductal; Grade III	carcinogen	25.7	Smad4	epithelial-like	Low differentiated	High
LL2	C57BL/6	Lung	Lewis Lung Carcinoma	spontaneous	46.3	Myc amp, Trp53, Pik3ca, Kras, Nras, Alk	epithelial-like and round cells	Low differentiated	Low
B16F10	C57BL/6J	Skin	Melanoma	spontaneous	35.7	Alk, Brca2, Notch1	epithelial-like and spindle-shaped	-	-
EMT6	BALB/c	Breast	Carcinoma; Mammary	virus	19.5	Pten, Braf	epithelial	High-moderate differentiated	High
MMTV-PyMT	FVB	Breast	Carcinoma; Mammary	virus	2.5	/	epithelial / cobblestone-like	Moderate differentiated	Low
MC38	C57BL/6	Colon	Adenocarcinoma	carcinogen	63.2	Trp53, Braf, Ret	epithelial	Moderate differentiated	High
Renca	BALB/c	Kidney	Adenocarcinoma; Renal	spontaneous	35.5	Trp53, Ret	epithelial	Low differentiated	Low

## Sheet: sTab2
Supplementary table 2: Markers for each of the principal immune cell populations
gene	pct.1	pct.2	avg_log2FC	p_val	p_val_adj	cluster
Cd3e	0.909	0.039	5.77548	0	0	T
Cd3g	0.93	0.074	5.3045	0	0	T
Cd3d	0.911	0.06	5.51981	0	0	T
Trac	0.866	0.053	5.78682	0	0	T
Trbc2	0.9	0.113	4.8041	0	0	T
Icos	0.82	0.074	5.749	0	0	T
Il2rb	0.903	0.161	2.63799	0	0	T
Ets1	0.92	0.199	3.59547	0	0	T
Cd2	0.817	0.109	4.43724	0	0	T
Ptprcap	0.822	0.132	3.37348	0	0	T
Thy1	0.754	0.09	3.80174	0	0	T
Lat	0.72	0.059	4.74379	0	0	T
Lck	0.76	0.1	3.53626	0	0	T
Sh2d2a	0.786	0.127	3.18046	0	0	T
Cd28	0.722	0.071	4.63355	0	0	T
Itk	0.723	0.073	4.32109	0	0	T
Tnfrsf18	0.774	0.134	4.31262	0	0	T
Ablim1	0.733	0.107	3.27403	0	0	T
Ppp1r16b	0.745	0.121	3.18865	0	0	T
Ctla4	0.686	0.064	5.82327	0	0	T
Gimap3	0.701	0.087	3.78734	0	0	T
Ltb	0.835	0.225	3.1851	0	0	T
Cd27	0.678	0.084	4.16271	0	0	T
Nkg7	0.76	0.166	2.83108	0	0	T
Skap1	0.692	0.098	2.95489	0	0	T
Ptpn22	0.818	0.227	3.17292	0	0	T
Pdcd1	0.615	0.034	5.55167	0	0	T
Sept1	0.704	0.123	2.69436	0	0	T
Cxcr6	0.611	0.03	5.79032	0	0	T
Gimap4	0.687	0.107	3.01409	0	0	T
Tnfrsf9	0.742	0.179	3.59722	0	0	T
Ikzf2	0.675	0.116	4.741	0	0	T
Tnfrsf4	0.597	0.043	6.46089	0	0	T
Cd6	0.573	0.021	6.1371	0	0	T
Rnf125	0.628	0.087	3.48077	0	0	T
Gimap1	0.624	0.085	3.42631	0	0	T
Zap70	0.594	0.067	3.93449	0	0	T
Ctsw	0.635	0.116	2.24947	0	0	T
Bcl11b	0.519	0.015	6.27615	0	0	T
P2ry10	0.692	0.199	2.36687	0	0	T
Cd247	0.528	0.046	4.33022	0	0	T
Gimap6	0.579	0.097	2.99048	0	0	T
Rora	0.617	0.136	4.34992	0	0	T
Ms4a4b	0.693	0.215	2.94658	0	0	T
Rgs16	0.549	0.078	3.90988	0	0	T
Cd5	0.485	0.022	6.14605	0	0	T
Cd8b1	0.482	0.027	5.20563	0	0	T
Cd8a	0.48	0.036	5.23333	0	0	T
Ctla2a	0.646	0.205	1.65085	0	0	T
Inpp4b	0.568	0.129	3.69604	0	0	T
Trbc1	0.58	0.142	3.32137	0	0	T
Camk4	0.464	0.028	5.1521	0	0	T
Il18r1	0.495	0.066	3.72483	0	0	T
Tox	0.454	0.032	4.79352	0	0	T
Lag3	0.533	0.12	4.48072	0	0	T
Vgll4	0.82	0.411	2.63734	0	0	T
Gramd3	0.558	0.154	3.22287	0	0	T
Kdm2b	0.743	0.34	3.00322	0	0	T
Gimap5	0.476	0.077	2.77241	0	0	T
Cblb	0.642	0.246	2.78566	0	0	T
Cst7	0.534	0.142	2.71737	0	0	T
Klk8	0.433	0.041	4.17227	0	0	T
Satb1	0.517	0.131	2.39156	0	0	T
Zeb1	0.503	0.118	3.33385	0	0	T
Gm8369	0.438	0.053	4.44336	0	0	T
Rabgap1l	0.541	0.158	2.81291	0	0	T
Pglyrp1	0.522	0.139	2.10991	0	0	T
Stat4	0.561	0.189	2.12079	0	0	T
4930523C07Rik	0.632	0.261	2.07235	0	0	T
Spn	0.555	0.186	2.62147	0	0	T
Prkca	0.459	0.091	3.39694	0	0	T
Pdcd4	0.604	0.237	2.55768	0	0	T
Prkch	0.647	0.283	2.51131	0	0	T
Klrc1	0.435	0.071	3.17255	0	0	T
Klrd1	0.539	0.176	2.38708	0	0	T
Gzmb	0.522	0.162	2.1014	0	0	T
Cers4	0.413	0.057	3.93488	0	0	T
Ikzf3	0.409	0.053	3.67675	0	0	T
Foxo1	0.535	0.183	2.88441	0	0	T
Msi2	0.503	0.154	3.0892	0	0	T
Gimap7	0.404	0.058	3.26641	0	0	T
Sla2	0.427	0.083	2.54645	0	0	T
Hcst	0.79	0.453	2.40315	0	0	T
Hip1r	0.424	0.088	2.75998	0	0	T
Grap	0.421	0.085	3.44676	0	0	T
D16Ertd472e	0.715	0.379	2.23963	0	0	T
Crbn	0.544	0.209	3.13046	0	0	T
Gstp3	0.374	0.046	3.61542	0	0	T
Fam102a	0.418	0.093	3.03423	0	0	T
Gata3	0.367	0.043	4.07655	0	0	T
Zdhhc18	0.63	0.309	2.14397	0	0	T
Arap2	0.429	0.108	2.79252	0	0	T
Themis	0.331	0.01	6.07515	0	0	T
S1pr4	0.373	0.053	3.46412	0	0	T
Jakmip1	0.377	0.06	2.99537	0	0	T
Ccdc88c	0.39	0.073	3.13201	0	0	T
Tbc1d10c	0.411	0.095	2.75698	0	0	T
Il2ra	0.396	0.082	4.31053	0	0	T
Cd96	0.359	0.046	3.46019	0	0	T
Dusp4	0.392	0.08	3.88012	0	0	T
2025-09-06	0.522	0.211	2.0521	0	0	T
Fasl	0.377	0.068	2.79536	0	0	T
Gimap9	0.369	0.064	2.85579	0	0	T
Cd82	0.723	0.42	2.2662	0	0	T
Zcchc11	0.71	0.407	2.00061	0	0	T
Sh2d1a	0.357	0.057	2.77987	0	0	T
Serpinb6b	0.436	0.136	1.45298	0	0	T
Grap2	0.432	0.132	3.21398	0	0	T
Traf4	0.377	0.08	2.75969	0	0	T
Dusp10	0.378	0.082	3.80344	0	0	T
Rhof	0.389	0.094	2.61041	0	0	T
Faah	0.322	0.028	4.41329	0	0	T
Gpr68	0.35	0.058	3.46204	0	0	T
Runx2	0.485	0.193	2.50281	0	0	T
Il27ra	0.333	0.043	3.84215	0	0	T
Prkcq	0.34	0.051	3.18936	0	0	T
Atxn1	0.509	0.22	2.6028	0	0	T
Gm19585	0.345	0.059	2.78596	0	0	T
Smco4	0.402	0.118	2.95544	0	0	T
Aebp2	0.72	0.436	2.34906	0	0	T
Gimap8	0.331	0.048	3.20434	0	0	T
Abcb9	0.344	0.062	3.24724	0	0	T
Osbpl3	0.4	0.122	2.84295	0	0	T
Acap1	0.396	0.118	2.14456	0	0	T
Dgka	0.357	0.079	3.39186	0	0	T
Vps37b	0.908	0.631	1.84014	0	0	T
Ier5l	0.427	0.156	2.41372	0	0	T
Pkp3	0.387	0.119	2.69739	0	0	T
Tnik	0.316	0.049	3.36877	0	0	T
Birc2	0.603	0.336	2.15801	0	0	T
Mllt3	0.365	0.099	2.9626	0	0	T
Ccnd2	0.737	0.473	1.58499	0	0	T
Klrc2	0.324	0.06	2.7278	0	0	T
Il21r	0.694	0.435	2.46182	0	0	T
Sesn3	0.391	0.134	2.65897	0	0	T
Pde7a	0.411	0.156	2.54864	0	0	T
Smad7	0.816	0.561	2.01601	0	0	T
Sytl2	0.302	0.048	3.24893	0	0	T
Serpinb9	0.503	0.25	1.23265	0	0	T
Stk39	0.344	0.092	2.73219	0	0	T
Tecpr1	0.472	0.22	2.30691	0	0	T
Prf1	0.345	0.094	1.52162	0	0	T
Cyfip2	0.486	0.237	1.80762	0	0	T
Gem	0.381	0.136	1.86451	0	0	T
Spint2	0.348	0.105	1.96924	0	0	T
Rapgef6	0.64	0.399	2.02365	0	0	T
Utrn	0.471	0.232	2.16574	0	0	T
Dut	0.479	0.241	2.05676	0	0	T
Dgat1	0.7	0.462	1.9088	0	0	T
Pde4d	0.442	0.206	2.19872	0	0	T
Zbtb1	0.549	0.314	2.11576	0	0	T
Nmrk1	0.326	0.092	3.22381	0	0	T
Txk	0.355	0.123	1.0405	0	0	T
Hopx	0.514	0.283	2.4368	0	0	T
Rinl	0.519	0.29	2.03264	0	0	T
Atad2	0.5	0.273	1.93455	0	0	T
Cd37	0.632	0.406	1.49728	0	0	T
Rhoh	0.576	0.351	1.66566	0	0	T
Ccr7	0.309	0.084	1.78865	0	0	T
Fyn	0.66	0.439	1.49869	0	0	T
Trp53inp1	0.329	0.11	2.66676	0	0	T
Ccl5	0.641	0.422	1.81555	0	0	T
Rbl2	0.417	0.198	2.29822	0	0	T
Ndfip1	0.655	0.439	2.02342	0	0	T
Chd3	0.491	0.281	2.31102	0	0	T
Fryl	0.522	0.313	1.96783	0	0	T
Igf2r	0.343	0.135	2.0175	0	0	T
Tshz1	0.329	0.121	2.68564	0	0	T
Nabp1	0.634	0.427	1.59665	0	0	T
Prrc2b	0.483	0.276	2.1466	0	0	T
Phgdh	0.3	0.096	2.17292	0	0	T
Ramp3	0.351	0.149	2.212	0	0	T
Cbx4	0.431	0.231	1.88909	0	0	T
H2-Q6	0.654	0.456	1.23636	0	0	T
Kmt2a	0.6	0.403	1.97413	0	0	T
AW112010	0.933	0.737	1.10841	0	0	T
Ssbp3	0.423	0.227	2.07767	0	0	T
Nedd9	0.458	0.263	1.71707	0	0	T
Mxd4	0.56	0.368	1.9595	0	0	T
Nup210	0.36	0.168	1.99029	0	0	T
Il18rap	0.313	0.123	1.48476	0	0	T
Traf3ip3	0.358	0.169	2.01942	0	0	T
H2-Q7	0.919	0.731	1.39966	0	0	T
Tnrc6b	0.683	0.496	1.69779	0	0	T
Nt5e	0.393	0.209	2.15902	0	0	T
Rasal3	0.429	0.245	1.87422	0	0	T
Rnf157	0.342	0.16	2.25187	0	0	T
Il2rg	0.771	0.59	1.56794	0	0	T
Fam107b	0.71	0.529	1.30117	0	0	T
Nr3c1	0.693	0.513	2.04501	0	0	T
Cish	0.46	0.282	1.75031	0	0	T
Dnajc9	0.409	0.231	1.65765	0	0	T
Ttc39c	0.305	0.129	2.68186	0	0	T
Pdcd1lg2	0.321	0.146	1.33151	0	0	T
Stat5a	0.343	0.169	2.35284	0	0	T
Mrps6	0.408	0.234	2.11386	0	0	T
Rsbn1l	0.632	0.46	1.54558	0	0	T
Gtf2i	0.444	0.277	2.11153	0	0	T
Rnf138	0.477	0.31	1.85015	0	0	T
Elf1	0.716	0.553	1.76912	0	0	T
Rpa2	0.309	0.15	1.97785	0	0	T
Il7r	0.485	0.327	1.82469	0	0	T
Bcl2	0.392	0.236	1.66143	0	0	T
Anxa6	0.677	0.521	1.60561	0	0	T
Nfatc3	0.452	0.298	1.84923	0	0	T
Mcm6	0.351	0.197	1.61526	0	0	T
Itgal	0.661	0.508	1.21843	0	0	T
Arl2bp	0.354	0.201	1.7634	0	0	T
Cdkn2aip	0.312	0.16	1.8187	0	0	T
Cdk6	0.524	0.373	1.96757	0	0	T
Gabpb1	0.36	0.211	1.74908	0	0	T
Akna	0.412	0.263	1.79205	0	0	T
Uhrf2	0.652	0.504	2.02203	0	0	T
Hacd3	0.302	0.154	2.43855	0	0	T
Aak1	0.365	0.218	1.93246	0	0	T
Riok1	0.506	0.361	1.60885	0	0	T
Ogt	0.631	0.487	1.55459	0	0	T
Psip1	0.39	0.246	1.44114	0	0	T
Arhgef1	0.629	0.485	1.56307	0	0	T
Tnfaip3	0.877	0.735	1.18622	0	0	T
Cdk17	0.381	0.239	1.71584	0	0	T
Stat5b	0.36	0.219	1.9815	0	0	T
Samsn1	0.722	0.582	0.853008	0	0	T
Zc3hav1	0.825	0.688	1.56206	0	0	T
Phc3	0.342	0.207	2.03871	0	0	T
Esyt2	0.398	0.263	1.69919	0	0	T
Gna15	0.366	0.231	1.89103	0	0	T
Thap12	0.373	0.239	1.93146	0	0	T
Cyld	0.542	0.41	1.45984	0	0	T
Casp3	0.439	0.307	1.55902	0	0	T
Cnn2	0.673	0.542	1.23176	0	0	T
Mbnl1	0.919	0.789	1.57055	0	0	T
Ciapin1	0.506	0.376	1.8122	0	0	T
Smc4	0.494	0.365	1.22878	0	0	T
Zbtb38	0.315	0.186	2.14919	0	0	T
Batf	0.386	0.258	1.76908	0	0	T
Agfg1	0.518	0.391	1.69308	0	0	T
Traf1	0.67	0.543	0.837067	0	0	T
Ifngr1	0.923	0.796	1.78132	0	0	T
Stk24	0.666	0.54	1.37759	0	0	T
Tiprl	0.51	0.386	1.74776	0	0	T
Carnmt1	0.369	0.247	1.66273	0	0	T
Cdkn1b	0.511	0.39	1.47232	0	0	T
Nfatc1	0.468	0.349	1.34626	0	0	T
Lbr	0.457	0.338	1.30131	0	0	T
Acot7	0.401	0.283	1.3351	0	0	T
Cnot6l	0.627	0.509	1.45407	0	0	T
Ttc39b	0.493	0.376	1.35237	0	0	T
Pitpnc1	0.422	0.305	1.32221	0	0	T
Akap13	0.928	0.813	1.7806	0	0	T
Atp2b4	0.504	0.389	1.21122	0	0	T
Crebzf	0.3	0.187	1.69462	0	0	T
Emsy	0.401	0.289	1.66996	0	0	T
Nsd3	0.801	0.69	1.4503	0	0	T
Plekha2	0.523	0.412	1.32908	0	0	T
2010111I01Rik	0.551	0.441	1.64391	0	0	T
Grk6	0.419	0.31	1.35175	0	0	T
Avl9	0.459	0.351	1.42177	0	0	T
Vps54	0.406	0.298	1.7592	0	0	T
Srpk1	0.53	0.422	1.38235	0	0	T
Itpkb	0.705	0.597	1.40645	0	0	T
Cbx3	0.611	0.503	1.31398	0	0	T
Limd2	0.72	0.612	1.26207	0	0	T
4932438A13Rik	0.554	0.447	1.43958	0	0	T
Slc1a5	0.405	0.298	1.60313	0	0	T
Nrip1	0.55	0.443	1.95711	0	0	T
Sms	0.492	0.385	1.31018	0	0	T
Def6	0.408	0.301	1.39149	0	0	T
Bzw2	0.4	0.294	1.52004	0	0	T
Odc1	0.727	0.621	2.13719	0	0	T
Cntrl	0.485	0.381	1.41303	0	0	T
Peli1	0.726	0.622	1.42446	0	0	T
Crem	0.806	0.703	1.37446	0	0	T
Sipa1l1	0.462	0.36	1.35833	0	0	T
Ttc14	0.626	0.524	1.32162	0	0	T
Krit1	0.603	0.503	1.36841	0	0	T
Orai1	0.7	0.6	1.52165	0	0	T
Nsmaf	0.309	0.21	1.61653	0	0	T
H2afv	0.628	0.529	1.01853	0	0	T
Ankrd12	0.623	0.524	1.23415	0	0	T
Ss18	0.438	0.339	1.47155	0	0	T
Vps13a	0.32	0.222	1.59448	0	0	T
Gm20186	0.321	0.224	1.27047	0	0	T
Ppp1cc	0.733	0.637	1.4779	0	0	T
Madd	0.453	0.358	1.42298	0	0	T
Ubxn2a	0.336	0.241	1.33517	0	0	T
Helz	0.328	0.233	1.66378	0	0	T
Add3	0.329	0.234	1.23257	0	0	T
Srpk2	0.449	0.356	1.50534	0	0	T
Sh3kbp1	0.568	0.475	1.34242	0	0	T
4833420G17Rik	0.344	0.251	1.52068	0	0	T
Rif1	0.3	0.21	1.48368	0	0	T
Ide	0.308	0.218	1.5735	0	0	T
Supt20	0.391	0.302	1.45067	0	0	T
Agpat3	0.386	0.298	1.15254	0	0	T
Zcchc7	0.463	0.376	1.3628	0	0	T
Lbh	0.43	0.343	1.46974	0	0	T
Fkbp3	0.557	0.471	1.23466	0	0	T
Bhlhe40	0.736	0.65	1.12564	0	0	T
Phf20l1	0.597	0.513	1.35431	0	0	T
Pla2g16	0.63	0.546	0.962869	0	0	T
Saraf	0.719	0.636	1.57743	0	0	T
Mier1	0.679	0.597	1.44499	0	0	T
Ifi27	0.532	0.45	0.95182	0	0	T
Mettl23	0.457	0.376	1.33049	0	0	T
Bex3	0.429	0.349	1.00518	0	0	T
Cenpa	0.528	0.448	1.12495	0	0	T
2025-09-11	0.443	0.363	1.19132	0	0	T
Arhgap45	0.661	0.582	1.2259	0	0	T
Chd2	0.609	0.53	1.19811	0	0	T
Stk17b	0.862	0.785	1.05639	0	0	T
Pld3	0.54	0.469	1.1994	0	0	T
S100a4	0.77	0.7	0.547905	0	0	T
Itgb7	0.496	0.429	1.42072	0	0	T
Top2b	0.509	0.443	1.20938	0	0	T
Selplg	0.868	0.802	1.19077	0	0	T
Tes	0.608	0.542	0.584703	0	0	T
Shisa5	0.942	0.876	1.45683	0	0	T
Itgav	0.58	0.515	1.84687	0	0	T
Sla	0.564	0.499	1.5823	0	0	T
Mat2b	0.493	0.429	1.03017	0	0	T
Kmt2e	0.757	0.696	1.13626	0	0	T
Tomm7	0.77	0.831	0.539482	0	0	T
Stk4	0.556	0.496	1.17242	0	0	T
Isy1	0.665	0.606	0.976837	0	0	T
Eif3m	0.681	0.739	0.646594	0	0	T
AU020206	0.527	0.47	1.50018	0	0	T
Tacc1	0.674	0.617	1.19687	0	0	T
Senp6	0.518	0.461	1.0908	0	0	T
Sdf4	0.812	0.756	2.06699	0	0	T
N4bp2l2	0.549	0.493	1.14682	0	0	T
Anp32a	0.721	0.777	0.717309	0	0	T
Myl12b	0.83	0.886	0.573268	0	0	T
Dnajc1	0.484	0.428	1.29802	0	0	T
Fnbp1	0.652	0.598	1.19269	0	0	T
Hnrnpa0	0.813	0.862	0.545745	0	0	T
Dennd4a	0.845	0.796	0.9694	0	0	T
mt-Nd3	0.841	0.792	0.500523	0	0	T
Tmsb10	0.951	0.903	1.08983	0	0	T
Ube2b	0.786	0.834	0.653737	0	0	T
H2-Q4	0.838	0.79	0.805345	0	0	T
Nsa2	0.75	0.796	0.577219	0	0	T
Pnn	0.539	0.493	1.07306	0	0	T
S100a10	0.863	0.82	0.724193	0	0	T
Leprotl1	0.687	0.644	1.20633	0	0	T
Myh9	0.813	0.856	0.563654	0	0	T
Dnajb6	0.773	0.816	0.653233	0	0	T
Snrpf	0.709	0.75	0.653629	0	0	T
Ankrd44	0.568	0.527	0.952622	0	0	T
Sri	0.737	0.777	0.620998	0	0	T
Tmem123	0.676	0.636	0.862311	0	0	T
Snrpe	0.773	0.813	0.631054	0	0	T
Slc25a4	0.602	0.563	0.797802	0	0	T
AC149090.1	0.529	0.49	1.27871	0	0	T
Dad1	0.79	0.829	0.625018	0	0	T
Sumo2	0.825	0.863	0.552381	0	0	T
Lsm8	0.485	0.447	1.12423	0	0	T
Smarca5	0.691	0.728	0.728729	0	0	T
Fus	0.825	0.861	0.682394	0	0	T
Kansl1	0.54	0.504	1.12665	0	0	T
Rac2	0.877	0.841	1.328	0	0	T
Dock2	0.724	0.689	1.0764	0	0	T
Prpf4b	0.543	0.508	1.07115	0	0	T
Purb	0.722	0.756	0.674484	0	0	T
Crlf3	0.557	0.523	1.20599	0	0	T
Sub1	0.875	0.909	0.74126	0	0	T
Rpl17	0.936	0.969	0.843862	0	0	T
Arpp19	0.717	0.749	0.624144	0	0	T
Xist	0.94	0.908	0.635142	0	0	T
Aes	0.814	0.782	1.07443	0	0	T
Tpr	0.753	0.784	0.646563	0	0	T
Fkbp1a	0.675	0.706	0.726342	0	0	T
Jund	0.905	0.935	0.618668	0	0	T
Eif3h	0.818	0.848	0.890802	0	0	T
B4galnt1	0.553	0.525	1.20639	0	0	T
Rpl13a	0.817	0.789	1.2505	0	0	T
Arid4b	0.575	0.547	0.982764	0	0	T
Ddx24	0.691	0.718	0.739122	0	0	T
Ppp1r12a	0.695	0.668	1.04913	0	0	T
Cnbp	0.83	0.856	0.598641	0	0	T
Prrc2c	0.837	0.812	1.12446	0	0	T
Tra2b	0.79	0.815	0.712441	0	0	T
Krtcap2	0.708	0.732	0.654492	0	0	T
Cd164	0.629	0.605	0.867229	0	0	T
Sfpq	0.801	0.825	0.72829	0	0	T
Rpl21	0.93	0.954	0.779382	0	0	T
Ankrd11	0.826	0.848	0.724644	0	0	T
Nol7	0.66	0.682	0.867791	0	0	T
Ncl	0.849	0.87	0.553608	0	0	T
Rps6	0.915	0.936	0.671062	0	0	T
Wnk1	0.851	0.872	0.65774	0	0	T
Rpl14	0.905	0.926	0.586853	0	0	T
Lars2	0.668	0.647	1.43558	0	0	T
Uba52	0.863	0.843	1.23785	0	0	T
Rbm39	0.923	0.943	0.63189	0	0	T
Esyt1	0.573	0.553	1.03819	0	0	T
Rps3	0.943	0.962	0.740494	0	0	T
Eif3f	0.839	0.858	0.683764	0	0	T
Ndufa13	0.837	0.856	0.662825	0	0	T
Mdh1	0.617	0.636	0.852101	0	0	T
Rps26	0.931	0.95	0.661799	0	0	T
Snrnp70	0.744	0.762	0.821836	0	0	T
Naca	0.893	0.911	0.64347	0	0	T
Rpl37a	0.985	0.968	0.89206	0	0	T
Rps21	0.978	0.961	0.957688	0	0	T
Rpl22l1	0.84	0.823	0.903711	0	0	T
Rpl15	0.92	0.937	0.521268	0	0	T
Rpl8	0.947	0.964	0.576646	0	0	T
Rps16	0.961	0.977	0.704373	0	0	T
Ubald2	0.661	0.645	1.11943	0	0	T
Eef1b2	0.901	0.916	0.732353	0	0	T
S100a13	0.722	0.737	0.915039	0	0	T
H2-K1	0.999	0.984	0.775488	0	0	T
Clk1	0.784	0.77	0.944344	0	0	T
Rpl9	0.959	0.973	0.712353	0	0	T
Rack1	0.923	0.937	0.560152	0	0	T
Stat3	0.831	0.817	1.48599	0	0	T
Rpl38	0.97	0.956	0.868409	0	0	T
Hif1a	0.773	0.787	1.04696	0	0	T
Eif3e	0.762	0.776	0.816286	0	0	T
Ezr	0.715	0.701	0.74197	0	0	T
Rpl26	0.932	0.946	0.517323	0	0	T
Rplp0	0.952	0.965	0.706362	0	0	T
Hmgb1	0.861	0.874	0.614771	0	0	T
Snrpg	0.797	0.784	1.03798	0	0	T
Rpl18a	0.956	0.969	0.866363	0	0	T
Eef1d	0.769	0.782	0.692484	0	0	T
Rps2	0.951	0.964	0.527504	0	0	T
Rps14	0.952	0.965	0.704019	0	0	T
Rpl7	0.934	0.947	0.608355	0	0	T
Rps15	0.927	0.94	0.640613	0	0	T
Rps27	0.969	0.981	1.03997	0	0	T
Gm11808	0.622	0.61	0.92387	0	0	T
Jak1	0.808	0.796	0.889981	0	0	T
Tnfrsf1b	0.743	0.731	0.926385	0	0	T
Slbp	0.586	0.574	0.820516	0	0	T
Rpl5	0.91	0.922	0.828544	0	0	T
Rps11	0.948	0.96	0.636952	0	0	T
Rps13	0.956	0.968	0.942469	0	0	T
Rpl23a	0.915	0.927	0.735686	0	0	T
Slc9a3r1	0.619	0.607	0.838573	0	0	T
Rps7	0.943	0.955	0.822087	0	0	T
Rps5	0.939	0.95	0.779964	0	0	T
Bnip3l	0.669	0.68	0.617349	0	0	T
Rpl30	0.974	0.963	0.912979	0	0	T
Paip2	0.709	0.72	0.867063	0	0	T
Ptpn18	0.856	0.846	0.659816	0	0	T
Atrx	0.651	0.641	0.94096	0	0	T
Nop53	0.721	0.731	0.864864	0	0	T
Rps15a	0.966	0.956	1.37226	0	0	T
Rps20	0.971	0.962	0.679499	0	0	T
Dnaja1	0.865	0.874	0.824471	0	0	T
Uqcrh	0.884	0.893	0.8405	0	0	T
Ythdc1	0.667	0.676	0.873298	0	0	T
Rpsa	0.967	0.958	1.11549	0	0	T
Npm1	0.88	0.889	0.618363	0	0	T
Rpl39	0.97	0.962	0.92915	0	0	T
Rps24	0.984	0.976	0.847677	0	0	T
Prkar1a	0.829	0.837	0.911474	0	0	T
mt-Nd5	0.793	0.801	0.589672	0	0	T
Ptp4a2	0.845	0.852	0.738986	0	0	T
Rpl32	0.955	0.962	0.672576	0	0	T
Mknk2	0.707	0.714	0.785574	0	0	T
Hmgb2	0.82	0.827	0.721393	0	0	T
Rpl4	0.891	0.898	0.77228	0	0	T
Rps10	0.966	0.973	0.788481	0	0	T
Gnas	0.877	0.883	0.86742	0	0	T
Rps19	0.949	0.955	0.542886	0	0	T
Rpl18	0.954	0.96	0.754437	0	0	T
Arl6ip1	0.841	0.835	1.0502	0	0	T
Rps12	0.97	0.976	0.531463	0	0	T
Rplp1	0.976	0.982	0.601637	0	0	T
Rpl6	0.935	0.941	0.603323	0	0	T
Sec62	0.753	0.758	0.861371	0	0	T
Rps3a1	0.965	0.97	0.713348	0	0	T
Rpl22	0.933	0.928	0.748185	0	0	T
Serbp1	0.858	0.853	0.756423	0	0	T
Eef2	0.926	0.931	0.734567	0	0	T
Rpl23	0.98	0.985	0.587699	0	0	T
Rpl24	0.939	0.944	0.658998	0	0	T
Ptprc	0.96	0.956	0.65626	0	0	T
Rpl35	0.925	0.921	0.602095	0	0	T
Rpl34	0.955	0.959	0.823486	0	0	T
Cd52	0.968	0.964	0.510074	0	0	T
Rpl3	0.93	0.934	0.738954	0	0	T
Rps28	0.94	0.936	0.693736	0	0	T
Dock10	0.655	0.658	0.82832	0	0	T
Rps8	0.976	0.973	0.544995	0	0	T
Luc7l2	0.821	0.818	0.895438	0	0	T
Rpl41	0.986	0.983	0.58224	0	0	T
Rpl13	0.972	0.975	0.691069	0	0	T
Eef1a1	0.984	0.987	0.530433	0	0	T
Rpl37	0.966	0.963	0.746406	0	0	T
Srrm2	0.879	0.882	0.769652	0	0	T
Gm42418	0.998	0.995	1.03826	0	0	T
Rpl12	0.935	0.938	0.99306	0	0	T
Celf2	0.766	0.768	0.891399	0	0	T
Zc3h15	0.608	0.606	0.944681	0	0	T
Rpl11	0.955	0.953	0.723944	0	0	T
Ndufa4	0.779	0.777	0.52113	0	0	T
Ncor1	0.734	0.732	0.91725	0	0	T
Rps23	0.961	0.963	0.695898	0	0	T
Rpl10a	0.92	0.922	0.63489	0	0	T
Rps18	0.94	0.938	0.796042	0	0	T
Rpl36	0.945	0.943	0.84808	0	0	T
Phf3	0.61	0.611	0.899318	0	0	T
Rpl36a	0.903	0.902	0.746024	0	0	T
Rpl19	0.969	0.97	0.638182	0	0	T
Rpl27	0.92	0.921	1.02649	0	0	T
Rps4x	0.945	0.945	0.671748	0	0	T
Rpl27a	0.971	0.971	0.732339	0	0	T
Rplp2	0.967	0.967	0.754027	0	0	T
Rps27rt	0.618	0.618	0.947566	0	0	T
Cetn2	0.442	0.39	1.07781	0.000000000000000000000000000000000000000000000000000000000000000000000000000000000000000000000000000000000000000000000000000000000000000000000000000000000000000000000000000000000000000000000000000000000000000000000000000000000000000000000000000000000000000000000000000000000000000000000000000000000000000000703924406888504	0.0000000000000000000000000000000000000000000000000000000000000000000000000000000000000000000000000000000000000000000000000000000000000000000000000000000000000000000000000000000000000000000000000000000000000000000000000000000000000000000000000000000000000000000000000000000000000000000000000000000000000146127667625985	T
Kdm5a	0.489	0.444	1.17099	0.00000000000000000000000000000000000000000000000000000000000000000000000000000000000000000000000000000000000000000000000000000000000000000000000000000000000000000000000000000000000000000000000000000000000000000000000000000000000000000000000000000000000000000000000000000000000000000000000000000000000000000116268714848367	0.0000000000000000000000000000000000000000000000000000000000000000000000000000000000000000000000000000000000000000000000000000000000000000000000000000000000000000000000000000000000000000000000000000000000000000000000000000000000000000000000000000000000000000000000000000000000000000000000000000000000000241362225153726	T
Eif4a2	0.609	0.608	0.873305	0.0000000000000000000000000000000000000000000000000000000000000000000000000000000000000000000000000000000000000000000000000000000000000000000000000000000000000000000000000000000000000000000000000000000000000000000000000000000000000000000000000000000000000000000000000000000000000000000000000000000000000000196417509233739	0.000000000000000000000000000000000000000000000000000000000000000000000000000000000000000000000000000000000000000000000000000000000000000000000000000000000000000000000000000000000000000000000000000000000000000000000000000000000000000000000000000000000000000000000000000000000000000000000000000000000000407743107418318	T
Stk10	0.383	0.305	1.29544	0.000000000000000000000000000000000000000000000000000000000000000000000000000000000000000000000000000000000000000000000000000000000000000000000000000000000000000000000000000000000000000000000000000000000000000000000000000000000000000000000000000000000000000000000000000000000000000000000000000000000000000229123471624589	0.00000000000000000000000000000000000000000000000000000000000000000000000000000000000000000000000000000000000000000000000000000000000000000000000000000000000000000000000000000000000000000000000000000000000000000000000000000000000000000000000000000000000000000000000000000000000000000000000000000000000475637414745484	T
Rb1cc1	0.538	0.505	0.943546	0.00000000000000000000000000000000000000000000000000000000000000000000000000000000000000000000000000000000000000000000000000000000000000000000000000000000000000000000000000000000000000000000000000000000000000000000000000000000000000000000000000000000000000000000000000000000000000000000000000000000000000668286091995407	0.000000000000000000000000000000000000000000000000000000000000000000000000000000000000000000000000000000000000000000000000000000000000000000000000000000000000000000000000000000000000000000000000000000000000000000000000000000000000000000000000000000000000000000000000000000000000000000000000000000000138729509837327	T
Mgea5	0.483	0.431	1.10423	0.000000000000000000000000000000000000000000000000000000000000000000000000000000000000000000000000000000000000000000000000000000000000000000000000000000000000000000000000000000000000000000000000000000000000000000000000000000000000000000000000000000000000000000000000000000000000000000000000000000000000112919345609333	0.00000000000000000000000000000000000000000000000000000000000000000000000000000000000000000000000000000000000000000000000000000000000000000000000000000000000000000000000000000000000000000000000000000000000000000000000000000000000000000000000000000000000000000000000000000000000000000000000000000000234409269550414	T
Emg1	0.577	0.595	0.772154	0.0000000000000000000000000000000000000000000000000000000000000000000000000000000000000000000000000000000000000000000000000000000000000000000000000000000000000000000000000000000000000000000000000000000000000000000000000000000000000000000000000000000000000000000000000000000000000000000000000000000000303219324154514	0.000000000000000000000000000000000000000000000000000000000000000000000000000000000000000000000000000000000000000000000000000000000000000000000000000000000000000000000000000000000000000000000000000000000000000000000000000000000000000000000000000000000000000000000000000000000000000000000000000000629452995012355	T
Clcn3	0.387	0.313	1.42314	0.00000000000000000000000000000000000000000000000000000000000000000000000000000000000000000000000000000000000000000000000000000000000000000000000000000000000000000000000000000000000000000000000000000000000000000000000000000000000000000000000000000000000000000000000000000000000000000000000000000000299587840079704	0.0000000000000000000000000000000000000000000000000000000000000000000000000000000000000000000000000000000000000000000000000000000000000000000000000000000000000000000000000000000000000000000000000000000000000000000000000000000000000000000000000000000000000000000000000000000000000000000000000000621914397221458	T
Elovl5	0.362	0.282	1.46906	0.000000000000000000000000000000000000000000000000000000000000000000000000000000000000000000000000000000000000000000000000000000000000000000000000000000000000000000000000000000000000000000000000000000000000000000000000000000000000000000000000000000000000000000000000000000000000000000000000000000165641813237075	0.00000000000000000000000000000000000000000000000000000000000000000000000000000000000000000000000000000000000000000000000000000000000000000000000000000000000000000000000000000000000000000000000000000000000000000000000000000000000000000000000000000000000000000000000000000000000000000000000000343855840098845	T
Serpinb6a	0.364	0.269	0.792894	0.0000000000000000000000000000000000000000000000000000000000000000000000000000000000000000000000000000000000000000000000000000000000000000000000000000000000000000000000000000000000000000000000000000000000000000000000000000000000000000000000000000000000000000000000000000000000000000000000000000323766677741624	0.000000000000000000000000000000000000000000000000000000000000000000000000000000000000000000000000000000000000000000000000000000000000000000000000000000000000000000000000000000000000000000000000000000000000000000000000000000000000000000000000000000000000000000000000000000000000000000000000672107246323837	T
Gxylt1	0.334	0.26	1.62834	0.000000000000000000000000000000000000000000000000000000000000000000000000000000000000000000000000000000000000000000000000000000000000000000000000000000000000000000000000000000000000000000000000000000000000000000000000000000000000000000000000000000000000000000000000000000000000000000000000708924926101004	0.0000000000000000000000000000000000000000000000000000000000000000000000000000000000000000000000000000000000000000000000000000000000000000000000000000000000000000000000000000000000000000000000000000000000000000000000000000000000000000000000000000000000000000000000000000000000000000000147165725409307	T
Sec11c	0.683	0.723	0.606624	0.00000000000000000000000000000000000000000000000000000000000000000000000000000000000000000000000000000000000000000000000000000000000000000000000000000000000000000000000000000000000000000000000000000000000000000000000000000000000000000000000000000000000000000000000000000000000000000000000148488114166774	0.0000000000000000000000000000000000000000000000000000000000000000000000000000000000000000000000000000000000000000000000000000000000000000000000000000000000000000000000000000000000000000000000000000000000000000000000000000000000000000000000000000000000000000000000000000000000000000000308246476198807	T
Tbrg1	0.465	0.416	0.968475	0.000000000000000000000000000000000000000000000000000000000000000000000000000000000000000000000000000000000000000000000000000000000000000000000000000000000000000000000000000000000000000000000000000000000000000000000000000000000000000000000000000000000000000000000000000000000000000000000013254815313616	0.000000000000000000000000000000000000000000000000000000000000000000000000000000000000000000000000000000000000000000000000000000000000000000000000000000000000000000000000000000000000000000000000000000000000000000000000000000000000000000000000000000000000000000000000000000000000000000275156711095354	T
Ppm1b	0.342	0.266	1.45124	0.000000000000000000000000000000000000000000000000000000000000000000000000000000000000000000000000000000000000000000000000000000000000000000000000000000000000000000000000000000000000000000000000000000000000000000000000000000000000000000000000000000000000000000000000000000000000000000000109352089675785	0.00000000000000000000000000000000000000000000000000000000000000000000000000000000000000000000000000000000000000000000000000000000000000000000000000000000000000000000000000000000000000000000000000000000000000000000000000000000000000000000000000000000000000000000000000000000000000000227004002957963	T
Tpp2	0.551	0.546	1.13862	0.000000000000000000000000000000000000000000000000000000000000000000000000000000000000000000000000000000000000000000000000000000000000000000000000000000000000000000000000000000000000000000000000000000000000000000000000000000000000000000000000000000000000000000000000000000000000000000000268076098563539	0.00000000000000000000000000000000000000000000000000000000000000000000000000000000000000000000000000000000000000000000000000000000000000000000000000000000000000000000000000000000000000000000000000000000000000000000000000000000000000000000000000000000000000000000000000000000000000000556499173008051	T
Cd69	0.402	0.307	1.09553	0.00000000000000000000000000000000000000000000000000000000000000000000000000000000000000000000000000000000000000000000000000000000000000000000000000000000000000000000000000000000000000000000000000000000000000000000000000000000000000000000000000000000000000000000000000000000000000000000180966280337448	0.0000000000000000000000000000000000000000000000000000000000000000000000000000000000000000000000000000000000000000000000000000000000000000000000000000000000000000000000000000000000000000000000000000000000000000000000000000000000000000000000000000000000000000000000000000000000000000375667901352509	T
Dusp11	0.619	0.642	0.763477	0.0000000000000000000000000000000000000000000000000000000000000000000000000000000000000000000000000000000000000000000000000000000000000000000000000000000000000000000000000000000000000000000000000000000000000000000000000000000000000000000000000000000000000000000000000000000000000000287218792203626	0.000000000000000000000000000000000000000000000000000000000000000000000000000000000000000000000000000000000000000000000000000000000000000000000000000000000000000000000000000000000000000000000000000000000000000000000000000000000000000000000000000000000000000000000000000000000000596237490735507	T
Rpl29	0.678	0.692	0.667475	0.000000000000000000000000000000000000000000000000000000000000000000000000000000000000000000000000000000000000000000000000000000000000000000000000000000000000000000000000000000000000000000000000000000000000000000000000000000000000000000000000000000000000000000000000000000000000117965086788559	0.00000000000000000000000000000000000000000000000000000000000000000000000000000000000000000000000000000000000000000000000000000000000000000000000000000000000000000000000000000000000000000000000000000000000000000000000000000000000000000000000000000000000000000000000000000000244883723664369	T
Matr3	0.581	0.584	0.870147	0.000000000000000000000000000000000000000000000000000000000000000000000000000000000000000000000000000000000000000000000000000000000000000000000000000000000000000000000000000000000000000000000000000000000000000000000000000000000000000000000000000000000000000000000000000000000000220771633989498	0.00000000000000000000000000000000000000000000000000000000000000000000000000000000000000000000000000000000000000000000000000000000000000000000000000000000000000000000000000000000000000000000000000000000000000000000000000000000000000000000000000000000000000000000000000000000458299834998798	T
Rassf5	0.424	0.366	1.13312	0.00000000000000000000000000000000000000000000000000000000000000000000000000000000000000000000000000000000000000000000000000000000000000000000000000000000000000000000000000000000000000000000000000000000000000000000000000000000000000000000000000000000000000000000000000005725674745382	0.00000000000000000000000000000000000000000000000000000000000000000000000000000000000000000000000000000000000000000000000000000000000000000000000000000000000000000000000000000000000000000000000000000000000000000000000000000000000000000000000000000000000000000000000118859282039385	T
Csnk1a1	0.76	0.821	0.529877	0.000000000000000000000000000000000000000000000000000000000000000000000000000000000000000000000000000000000000000000000000000000000000000000000000000000000000000000000000000000000000000000000000000000000000000000000000000000000000000000000000000000000000000000000000000171296351312463	0.00000000000000000000000000000000000000000000000000000000000000000000000000000000000000000000000000000000000000000000000000000000000000000000000000000000000000000000000000000000000000000000000000000000000000000000000000000000000000000000000000000000000000000000000355594095689542	T
Rbm25	0.778	0.835	0.535254	0.00000000000000000000000000000000000000000000000000000000000000000000000000000000000000000000000000000000000000000000000000000000000000000000000000000000000000000000000000000000000000000000000000000000000000000000000000000000000000000000000000000000000000000000000000168534334314406	0.0000000000000000000000000000000000000000000000000000000000000000000000000000000000000000000000000000000000000000000000000000000000000000000000000000000000000000000000000000000000000000000000000000000000000000000000000000000000000000000000000000000000000000000000349860424603276	T
Ybx3	0.57	0.597	0.889141	0.0000000000000000000000000000000000000000000000000000000000000000000000000000000000000000000000000000000000000000000000000000000000000000000000000000000000000000000000000000000000000000000000000000000000000000000000000000000000000000000000000000000000000000000000000416905106308042	0.000000000000000000000000000000000000000000000000000000000000000000000000000000000000000000000000000000000000000000000000000000000000000000000000000000000000000000000000000000000000000000000000000000000000000000000000000000000000000000000000000000000000000000000865453310184865	T
Cirbp	0.452	0.402	1.08807	0.0000000000000000000000000000000000000000000000000000000000000000000000000000000000000000000000000000000000000000000000000000000000000000000000000000000000000000000000000000000000000000000000000000000000000000000000000000000000000000000000000000000000000000000000000541244303988514	0.00000000000000000000000000000000000000000000000000000000000000000000000000000000000000000000000000000000000000000000000000000000000000000000000000000000000000000000000000000000000000000000000000000000000000000000000000000000000000000000000000000000000000000000112356905064976	T
Ptpn7	0.382	0.311	1.13977	0.00000000000000000000000000000000000000000000000000000000000000000000000000000000000000000000000000000000000000000000000000000000000000000000000000000000000000000000000000000000000000000000000000000000000000000000000000000000000000000000000000000000000000000000000013073777869529	0.00000000000000000000000000000000000000000000000000000000000000000000000000000000000000000000000000000000000000000000000000000000000000000000000000000000000000000000000000000000000000000000000000000000000000000000000000000000000000000000000000000000000000000000271398554793552	T
Itpr1	0.343	0.259	1.2647	0.000000000000000000000000000000000000000000000000000000000000000000000000000000000000000000000000000000000000000000000000000000000000000000000000000000000000000000000000000000000000000000000000000000000000000000000000000000000000000000000000000000000000000000000000246504941281035	0.000000000000000000000000000000000000000000000000000000000000000000000000000000000000000000000000000000000000000000000000000000000000000000000000000000000000000000000000000000000000000000000000000000000000000000000000000000000000000000000000000000000000000000005117196076053	T
Heca	0.382	0.316	1.31353	0.00000000000000000000000000000000000000000000000000000000000000000000000000000000000000000000000000000000000000000000000000000000000000000000000000000000000000000000000000000000000000000000000000000000000000000000000000000000000000000000000000000000000000000000037488822438482	0.00000000000000000000000000000000000000000000000000000000000000000000000000000000000000000000000000000000000000000000000000000000000000000000000000000000000000000000000000000000000000000000000000000000000000000000000000000000000000000000000000000000000000000778230465000447	T
Supt4a	0.689	0.755	0.510809	0.00000000000000000000000000000000000000000000000000000000000000000000000000000000000000000000000000000000000000000000000000000000000000000000000000000000000000000000000000000000000000000000000000000000000000000000000000000000000000000000000000000000000000000000387028209092684	0.0000000000000000000000000000000000000000000000000000000000000000000000000000000000000000000000000000000000000000000000000000000000000000000000000000000000000000000000000000000000000000000000000000000000000000000000000000000000000000000000000000000000000000803431859255503	T
Cast	0.573	0.569	0.865399	0.00000000000000000000000000000000000000000000000000000000000000000000000000000000000000000000000000000000000000000000000000000000000000000000000000000000000000000000000000000000000000000000000000000000000000000000000000000000000000000000000000000000000000000115020996692115	0.0000000000000000000000000000000000000000000000000000000000000000000000000000000000000000000000000000000000000000000000000000000000000000000000000000000000000000000000000000000000000000000000000000000000000000000000000000000000000000000000000000000000000238772087033161	T
Tapbpl	0.436	0.382	1.243	0.0000000000000000000000000000000000000000000000000000000000000000000000000000000000000000000000000000000000000000000000000000000000000000000000000000000000000000000000000000000000000000000000000000000000000000000000000000000000000000000000000000000000000000552660772057345	0.00000000000000000000000000000000000000000000000000000000000000000000000000000000000000000000000000000000000000000000000000000000000000000000000000000000000000000000000000000000000000000000000000000000000000000000000000000000000000000000000000000000000114726849671384	T
Brd1	0.516	0.495	0.990026	0.0000000000000000000000000000000000000000000000000000000000000000000000000000000000000000000000000000000000000000000000000000000000000000000000000000000000000000000000000000000000000000000000000000000000000000000000000000000000000000000000000000000000000960788073356156	0.00000000000000000000000000000000000000000000000000000000000000000000000000000000000000000000000000000000000000000000000000000000000000000000000000000000000000000000000000000000000000000000000000000000000000000000000000000000000000000000000000000000199449996148005	T
Rwdd1	0.606	0.653	0.69425	0.000000000000000000000000000000000000000000000000000000000000000000000000000000000000000000000000000000000000000000000000000000000000000000000000000000000000000000000000000000000000000000000000000000000000000000000000000000000000000000000000000000000000438808812267338	0.00000000000000000000000000000000000000000000000000000000000000000000000000000000000000000000000000000000000000000000000000000000000000000000000000000000000000000000000000000000000000000000000000000000000000000000000000000000000000000000000000000000910923213385767	T
Hnrnph1	0.63	0.648	0.888695	0.00000000000000000000000000000000000000000000000000000000000000000000000000000000000000000000000000000000000000000000000000000000000000000000000000000000000000000000000000000000000000000000000000000000000000000000000000000000000000000000000000000000000317496981883974	0.0000000000000000000000000000000000000000000000000000000000000000000000000000000000000000000000000000000000000000000000000000000000000000000000000000000000000000000000000000000000000000000000000000000000000000000000000000000000000000000000000000000659091984692941	T
Arhgap15	0.465	0.419	1.09158	0.0000000000000000000000000000000000000000000000000000000000000000000000000000000000000000000000000000000000000000000000000000000000000000000000000000000000000000000000000000000000000000000000000000000000000000000000000000000000000000000000000000000177384419775229	0.000000000000000000000000000000000000000000000000000000000000000000000000000000000000000000000000000000000000000000000000000000000000000000000000000000000000000000000000000000000000000000000000000000000000000000000000000000000000000000000000000368232317011397	T
Crybg1	0.375	0.303	1.11573	0.000000000000000000000000000000000000000000000000000000000000000000000000000000000000000000000000000000000000000000000000000000000000000000000000000000000000000000000000000000000000000000000000000000000000000000000000000000000000000000000000000000106845519504492	0.00000000000000000000000000000000000000000000000000000000000000000000000000000000000000000000000000000000000000000000000000000000000000000000000000000000000000000000000000000000000000000000000000000000000000000000000000000000000000000000000000221800613939375	T
Dhx9	0.456	0.42	1.15648	0.000000000000000000000000000000000000000000000000000000000000000000000000000000000000000000000000000000000000000000000000000000000000000000000000000000000000000000000000000000000000000000000000000000000000000000000000000000000000000000000000000000425943975600652	0.00000000000000000000000000000000000000000000000000000000000000000000000000000000000000000000000000000000000000000000000000000000000000000000000000000000000000000000000000000000000000000000000000000000000000000000000000000000000000000000000000884217098949393	T
Dhx36	0.455	0.418	1.09977	0.00000000000000000000000000000000000000000000000000000000000000000000000000000000000000000000000000000000000000000000000000000000000000000000000000000000000000000000000000000000000000000000000000000000000000000000000000000000000000000000000000000296631614946587	0.0000000000000000000000000000000000000000000000000000000000000000000000000000000000000000000000000000000000000000000000000000000000000000000000000000000000000000000000000000000000000000000000000000000000000000000000000000000000000000000000000615777569467621	T
Chd4	0.701	0.737	0.655577	0.00000000000000000000000000000000000000000000000000000000000000000000000000000000000000000000000000000000000000000000000000000000000000000000000000000000000000000000000000000000000000000000000000000000000000000000000000000000000000000000000000000837065127340207	0.000000000000000000000000000000000000000000000000000000000000000000000000000000000000000000000000000000000000000000000000000000000000000000000000000000000000000000000000000000000000000000000000000000000000000000000000000000000000000000000000173766349784554	T
Pnisr	0.552	0.545	0.901295	0.0000000000000000000000000000000000000000000000000000000000000000000000000000000000000000000000000000000000000000000000000000000000000000000000000000000000000000000000000000000000000000000000000000000000000000000000000000000000000000000000000139327780590731	2.8923E-238	T
Mif4gd	0.459	0.429	1.19984	0.0000000000000000000000000000000000000000000000000000000000000000000000000000000000000000000000000000000000000000000000000000000000000000000000000000000000000000000000000000000000000000000000000000000000000000000000000000000000000000000000000283344098629521	5.8819E-238	T
Herc1	0.461	0.425	1.14023	3.6896E-234	7.6592E-230	T
Fip1l1	0.487	0.471	1.05406	2.0345E-233	4.2235E-229	T
Bptf	0.611	0.63	0.85321	7.85E-233	1.6296E-228	T
Khdrbs1	0.631	0.675	0.728409	1.672E-232	3.4708E-228	T
Rrad	0.331	0.254	1.08295	3.7983E-229	7.8849E-225	T
Npm3	0.463	0.447	0.927249	6.4182E-229	1.3323E-224	T
2025-09-09	0.509	0.495	0.90912	6.0717E-228	1.2604E-223	T
Zfp644	0.486	0.459	1.02766	1.8494E-223	3.8392E-219	T
Gstp1	0.333	0.267	1.17085	4.1543E-223	8.6238E-219	T
Nr4a3	0.672	0.635	0.53066	2.3301E-222	4.8371E-218	T
Kcnq1ot1	0.361	0.291	1.267	1.7661E-221	3.6662E-217	T
Ddit4	0.311	0.228	1.08434	6.3976E-221	1.3281E-216	T
Gpatch8	0.434	0.396	1.16977	3.1111E-219	6.4583E-215	T
Rnaset2b	0.386	0.332	1.17187	3.1961E-219	6.6347E-215	T
1110008P14Rik	0.407	0.361	0.980089	6.9424E-217	1.4412E-212	T
Mphosph8	0.339	0.275	1.24174	1.1967E-215	2.4842E-211	T
Snrnp48	0.445	0.41	1.07896	5.1162E-213	1.0621E-208	T
2025-09-07	0.689	0.778	0.52459	2.4694E-210	5.1263E-206	T
Acin1	0.637	0.684	0.672534	4.1695E-207	8.6554E-203	T
Cir1	0.358	0.298	1.0976	2.7741E-206	5.7588E-202	T
Birc6	0.597	0.619	0.843552	1.3585E-204	2.8201E-200	T
Sltm	0.57	0.585	0.824857	5.8925E-204	1.2232E-199	T
Ssb	0.656	0.721	0.540588	1.511E-203	3.1367E-199	T
Topbp1	0.312	0.247	1.29001	1.7309E-203	3.5931E-199	T
Gm10076	0.618	0.655	0.788358	9.2577E-201	1.9218E-196	T
Arid5a	0.532	0.516	0.853137	1.1344E-200	2.355E-196	T
Zdhhc20	0.468	0.441	1.06314	1.7506E-198	3.634E-194	T
Ncoa2	0.345	0.289	1.29264	5.4726E-198	1.1361E-193	T
Sbno1	0.62	0.656	0.70151	7.9766E-196	1.6559E-191	T
Mau2	0.433	0.398	1.1065	5.2908E-193	1.0983E-188	T
Gls	0.678	0.716	0.735047	4.2204E-192	8.7611E-188	T
Gabarapl2	0.637	0.702	0.560261	5.7495E-192	1.1935E-187	T
Gpr132	0.674	0.667	0.683511	7.56E-192	1.5694E-187	T
Gpbp1l1	0.356	0.306	1.28471	2.1815E-190	4.5285E-186	T
Zfp292	0.502	0.474	0.780665	4.2741E-190	8.8727E-186	T
Casp8ap2	0.371	0.314	1.08287	6.2717E-190	1.3019E-185	T
Gm26917	0.559	0.565	1.2457	8.8307E-189	1.8332E-184	T
1700020I14Rik	0.477	0.472	0.980814	1.4003E-185	2.907E-181	T
Ikzf1	0.472	0.449	0.955039	8.9553E-184	1.859E-179	T
Arglu1	0.571	0.601	0.791654	1.2837E-183	2.6648E-179	T
Ddx50	0.533	0.536	0.846747	5.5984E-182	1.1622E-177	T
Fam133b	0.447	0.422	0.984459	9.7956E-182	2.0335E-177	T
Rock1	0.692	0.755	0.570252	1.2269E-181	2.5468E-177	T
Usp38	0.348	0.292	1.09927	1.9902E-180	4.1315E-176	T
Clint1	0.568	0.594	0.845728	2.8939E-180	6.0075E-176	T
Hnrnpl	0.537	0.557	0.937485	5.3481E-180	1.1102E-175	T
Mrps16	0.53	0.57	0.725877	8.6849E-180	1.8029E-175	T
Impa2	0.379	0.335	1.01691	5.4899E-179	1.1397E-174	T
Rdx	0.512	0.52	0.825901	1.5983E-178	3.3178E-174	T
Puf60	0.553	0.577	0.724132	1.6809E-178	3.4893E-174	T
Rsrc2	0.659	0.708	0.580864	3.1738E-176	6.5886E-172	T
Ctcf	0.508	0.508	0.824454	4.9647E-176	1.0306E-171	T
Mob2	0.323	0.271	1.13306	8.399E-171	1.7435E-166	T
Nasp	0.476	0.462	0.814833	2.5E-170	5.1898E-166	T
Atp11b	0.566	0.558	0.765175	3.6033E-170	7.4802E-166	T
Pop5	0.397	0.372	0.970201	1.3484E-167	2.7991E-163	T
Mdp1	0.394	0.362	1.00473	1.7583E-166	3.65E-162	T
Zc3h13	0.465	0.452	0.951858	2.9972E-162	6.2218E-158	T
Smc6	0.516	0.516	0.660922	1.1473E-161	2.3817E-157	T
Polr2m	0.469	0.467	0.828113	3.1223E-160	6.4817E-156	T
Smc3	0.436	0.416	0.883751	2.0246E-159	4.2029E-155	T
Hsph1	0.353	0.303	0.996168	6.4692E-159	1.3429E-154	T
Swt1	0.346	0.296	1.09642	2.0011E-157	4.154E-153	T
Mycbp2	0.687	0.726	0.587123	8.9926E-157	1.8668E-152	T
Tprgl	0.562	0.596	0.640134	1.2341E-151	2.5619E-147	T
Sptbn1	0.42	0.391	1.09849	8.2849E-151	1.7199E-146	T
Atxn7	0.364	0.324	1.23713	2.1727E-150	4.5103E-146	T
Lsm5	0.498	0.519	0.748187	5.1362E-150	1.0662E-145	T
Bclaf1	0.615	0.664	0.686899	1.3779E-145	2.8605E-141	T
Fosl2	0.766	0.813	0.608593	1.5267E-145	3.1693E-141	T
Taf1d	0.53	0.551	0.81669	1.1171E-144	2.3189E-140	T
Zfp706	0.61	0.664	0.536949	2.5313E-143	5.2546E-139	T
Klf13	0.694	0.741	0.544069	3.9326E-143	8.1637E-139	T
Fundc2	0.498	0.52	0.713674	5.2878E-143	1.0977E-138	T
Ptbp1	0.565	0.609	0.72468	1.209E-142	2.5097E-138	T
Ldb1	0.324	0.283	1.2883	3.3174E-142	6.8866E-138	T
Huwe1	0.495	0.504	0.997437	7.9023E-142	1.6404E-137	T
Smg6	0.312	0.267	1.2555	7.3819E-140	1.5324E-135	T
Gm47283	0.534	0.523	0.755029	3.2306E-139	6.7064E-135	T
Bola3	0.425	0.414	0.811768	6.6582E-139	1.3822E-134	T
Sik1	0.423	0.388	0.97616	4.7099E-138	9.7772E-134	T
Cyb5a	0.522	0.535	0.693843	8.7323E-138	1.8127E-133	T
Rbbp4	0.536	0.571	0.681596	1.5616E-135	3.2416E-131	T
Fubp1	0.566	0.609	0.713477	6.9019E-135	1.4328E-130	T
Nr4a2	0.651	0.664	0.573079	1.4234E-133	2.9549E-129	T
Klrk1	0.42	0.388	0.805996	1.6918E-133	3.5119E-129	T
Sf3b3	0.478	0.482	0.927838	5.2708E-131	1.0942E-126	T
Syf2	0.628	0.698	0.521471	9.2616E-131	1.9226E-126	T
Numa1	0.401	0.379	1.07932	1.0455E-130	2.1704E-126	T
R3hdm1	0.454	0.448	1.00336	3.4626E-128	7.188E-124	T
Nucb1	0.561	0.607	0.891852	2.3355E-127	4.8484E-123	T
Stx11	0.389	0.346	0.563484	3.6123E-127	7.4987E-123	T
Rsbn1	0.318	0.274	1.10342	4.9355E-127	1.0246E-122	T
Rtf1	0.532	0.562	0.708131	1.0969E-122	2.277E-118	T
Neurl3	0.699	0.764	0.571573	7.0281E-119	1.459E-114	T
Usp34	0.485	0.499	0.869158	1.0105E-118	2.0976E-114	T
Rp9	0.545	0.577	0.661297	3.084E-118	6.402E-114	T
Cab39	0.533	0.568	0.708588	1.0875E-117	2.2575E-113	T
Hdac1	0.429	0.435	0.853698	1.9343E-116	4.0155E-112	T
Adss	0.407	0.391	0.867054	3.214E-116	6.6718E-112	T
Ube2h	0.407	0.389	0.904317	3.1809E-115	6.6032E-111	T
Chfr	0.32	0.283	1.19777	9.2493E-115	1.9201E-110	T
Wls	0.241	0.367	0.634245	5.2388E-114	1.0875E-109	T
Nop56	0.492	0.505	0.759204	5.2574E-114	1.0914E-109	T
Mllt6	0.318	0.277	1.11916	7.6528E-113	1.5886E-108	T
Pik3r1	0.578	0.592	0.548157	1.0298E-111	2.1377E-107	T
Ppp4r3a	0.433	0.431	1.00137	5.5462E-111	1.1513E-106	T
Fam103a1	0.465	0.476	0.741893	6.3927E-111	1.3271E-106	T
Hivep2	0.357	0.331	1.28454	3.4957E-110	7.2567E-106	T
Rbm33	0.323	0.291	1.19325	5.2785E-110	1.0958E-105	T
Pik3ca	0.336	0.308	1.22702	1.1273E-109	2.3402E-105	T
Cox20	0.423	0.422	0.818802	3.0134E-109	6.2555E-105	T
Sash3	0.303	0.268	1.14821	4.2664E-107	8.8566E-103	T
Rbm5	0.579	0.628	0.684566	2.2145E-106	4.597E-102	T
Dicer1	0.306	0.271	1.2127	4.1648E-106	8.6456E-102	T
Brd9	0.327	0.296	1.13484	4.293E-106	8.9119E-102	T
Pura	0.478	0.497	0.818504	4.1889E-105	8.6958E-101	T
Taf15	0.407	0.398	0.885357	4.6645E-104	9.6831E-100	T
Sec11a	0.626	0.707	0.530883	1.0795E-103	2.2409E-99	T
Hspd1	0.596	0.658	0.639047	2.4867E-103	5.1621E-99	T
Tnrc6c	0.459	0.471	0.941126	7.5658E-102	1.57059E-97	T
Cabin1	0.36	0.339	1.05709	1.5293E-101	3.17468E-97	T
Gatad2a	0.449	0.461	0.82422	9.4806E-101	1.96807E-96	T
Grcc10	0.385	0.371	0.907137	3.0737E-99	6.38075E-95	T
Ankrd17	0.563	0.612	0.770642	1.17344E-98	2.43595E-94	T
Gramd1a	0.384	0.364	0.843383	1.70544E-96	3.54032E-92	T
Rbbp7	0.419	0.42	0.766188	5.22955E-96	1.0856E-91	T
Faim	0.423	0.437	1.16718	1.64286E-95	3.41041E-91	T
Ubtf	0.468	0.489	0.79157	9.04099E-95	1.87682E-90	T
Map3k1	0.511	0.537	0.765618	2.76556E-94	5.74103E-90	T
Bod1l	0.496	0.521	0.786407	3.87469E-93	8.04348E-89	T
Stim1	0.325	0.301	1.18561	9.67741E-93	2.00893E-88	T
Trp53	0.451	0.47	0.718122	6.17628E-92	1.28213E-87	T
Spata13	0.374	0.34	0.676195	8.01425E-91	1.66368E-86	T
Rictor	0.365	0.344	1.02042	2.52364E-90	5.23882E-86	T
Ddx46	0.483	0.512	0.758635	2.85348E-89	5.92353E-85	T
Abcb1b	0.322	0.296	1.25045	6.15369E-89	1.27745E-84	T
Sugt1	0.551	0.627	0.539218	6.37501E-89	1.32339E-84	T
Nlrc5	0.324	0.29	0.995564	1.65729E-88	3.44037E-84	T
Rasa1	0.345	0.327	1.12289	6.4486E-88	1.33867E-83	T
Macf1	0.624	0.676	0.703871	2.4129E-85	5.00893E-81	T
Lsm1	0.377	0.371	0.773923	3.85793E-85	8.00869E-81	T
Hp1bp3	0.435	0.445	0.809743	1.16256E-82	2.41337E-78	T
Ndfip2	0.499	0.543	0.588663	1.16714E-79	2.42286E-75	T
G3bp2	0.633	0.701	0.504621	2.6741E-79	5.55116E-75	T
Lsm6	0.496	0.547	0.598853	2.14648E-78	4.45588E-74	T
AY036118	0.524	0.544	0.908294	1.77192E-77	3.67832E-73	T
Idh3a	0.343	0.331	0.845239	2.24797E-77	4.66656E-73	T
Pole4	0.496	0.536	0.659942	2.61102E-77	5.42022E-73	T
mt-Nd4l	0.541	0.563	0.753672	1.97267E-76	4.09507E-72	T
Fbxw2	0.474	0.501	0.726577	2.03738E-76	4.2294E-72	T
Trim26	0.384	0.376	0.843534	3.44704E-75	7.15571E-71	T
Imp3	0.444	0.465	0.694833	1.75848E-74	3.65043E-70	T
Notch1	0.345	0.326	1.09422	2.03096E-74	4.21607E-70	T
Selenoh	0.427	0.438	0.697642	2.2224E-74	4.61348E-70	T
Srsf10	0.463	0.492	0.761733	2.61503E-74	5.42855E-70	T
Fmnl1	0.535	0.575	0.547519	6.51098E-74	1.35162E-69	T
Arl5a	0.369	0.368	1.43118	6.68403E-74	1.38754E-69	T
Alkbh1	0.338	0.32	1.01838	7.28694E-72	1.5127E-67	T
Tnrc6a	0.458	0.48	0.921209	1.6415E-71	3.40759E-67	T
Gpr183	0.422	0.404	0.767346	2.2427E-71	4.65562E-67	T
Tap2	0.617	0.66	0.579855	2.25256E-71	4.6761E-67	T
Pum1	0.467	0.494	0.781755	3.63409E-71	7.544E-67	T
Baz1a	0.62	0.708	0.65763	6.63093E-71	1.37651E-66	T
Ccdc174	0.4	0.399	0.761006	3.58722E-70	7.44672E-66	T
Nudt21	0.508	0.572	0.55235	1.35497E-69	2.81278E-65	T
Adipor2	0.437	0.456	0.882147	4.26196E-69	8.84739E-65	T
Nucks1	0.531	0.569	0.504425	6.77665E-68	1.40676E-63	T
Wac	0.545	0.596	0.64384	4.03342E-67	8.37297E-63	T
Znrf1	0.349	0.345	1.02832	2.7454E-66	5.69918E-62	T
Wdr89	0.529	0.589	0.564647	4.12723E-66	8.56771E-62	T
Emb	0.592	0.698	1.21394	2.90954E-64	6.03992E-60	T
Suco	0.366	0.35	0.645925	3.49756E-64	7.26058E-60	T
Prex1	0.523	0.579	0.697853	4.40968E-62	9.15405E-58	T
Sirt7	0.417	0.429	0.752224	8.81557E-62	1.83002E-57	T
Exosc8	0.38	0.389	0.815593	4.58855E-60	9.52537E-56	T
Cdk12	0.464	0.492	0.7541	3.14283E-59	6.52421E-55	T
Cd2bp2	0.309	0.295	0.879611	5.35006E-59	1.11062E-54	T
Ppil4	0.366	0.365	0.828916	9.26361E-59	1.92303E-54	T
Rnf166	0.321	0.31	0.94326	1.75519E-57	3.6436E-53	T
Tcf12	0.35	0.347	0.947047	8.70286E-57	1.80663E-52	T
Thrap3	0.568	0.639	0.562583	1.13836E-56	2.36312E-52	T
Rsl1d1	0.477	0.526	0.615592	4.73493E-56	9.82924E-52	T
Itpr2	0.338	0.335	0.991797	8.09644E-56	1.68074E-51	T
Polr3k	0.315	0.309	0.831796	2.64595E-55	5.49273E-51	T
Impa1	0.343	0.342	0.835277	3.44918E-55	7.16016E-51	T
Ino80d	0.329	0.322	1.12575	1.44772E-54	3.00532E-50	T
Suz12	0.39	0.396	0.811713	6.97715E-54	1.44839E-49	T
Sp3	0.387	0.392	0.890802	1.17262E-53	2.43425E-49	T
Irf2bpl	0.346	0.339	0.931595	1.93983E-53	4.02689E-49	T
Lpxn	0.447	0.467	0.65704	6.18446E-53	1.28383E-48	T
Zc3h14	0.32	0.313	0.961687	8.27298E-53	1.71739E-48	T
Trnt1	0.328	0.322	0.948831	1.50602E-52	3.12635E-48	T
Trip11	0.417	0.436	0.878381	2.67513E-52	5.55331E-48	T
Ppm1g	0.468	0.506	0.621543	6.10322E-52	1.26697E-47	T
Med10	0.468	0.519	0.65578	1.25998E-51	2.61558E-47	T
Kcnn4	0.424	0.41	0.669583	2.38193E-51	4.94466E-47	T
Ssh2	0.522	0.577	0.860925	2.80572E-51	5.82439E-47	T
Chic2	0.591	0.677	0.513591	2.8243E-51	5.86297E-47	T
Tmem128	0.492	0.541	0.636949	4.9938E-50	1.03666E-45	T
Fli1	0.453	0.481	0.731844	2.18173E-49	4.52905E-45	T
Ubr5	0.37	0.38	1.03095	2.25614E-49	4.68353E-45	T
Leng8	0.334	0.329	0.912243	1.35232E-48	2.80728E-44	T
Dctn4	0.461	0.499	0.821346	1.61912E-48	3.36113E-44	T
Synj2bp	0.341	0.34	0.91028	4.62306E-48	9.59701E-44	T
Mdm4	0.321	0.316	1.02219	6.12193E-48	1.27085E-43	T
Slc26a2	0.251	0.336	0.641284	1.3452E-47	2.7925E-43	T
Dip2b	0.328	0.324	1.01548	1.41883E-47	2.94536E-43	T
Tnks2	0.414	0.437	0.953547	1.99525E-47	4.14193E-43	T
Tuba4a	0.367	0.359	0.651165	1.05113E-44	2.18204E-40	T
Yy1	0.554	0.626	0.525536	1.4208E-44	2.94944E-40	T
Tmpo	0.39	0.39	0.648164	1.57289E-44	3.26517E-40	T
Aimp1	0.525	0.605	0.526588	2.42934E-44	5.04306E-40	T
Ubash3b	0.431	0.469	0.880892	5.01285E-44	1.04062E-39	T
Git2	0.517	0.569	0.695516	5.57987E-44	1.15832E-39	T
Twistnb	0.414	0.439	0.674562	1.06181E-43	2.20422E-39	T
Slc50a1	0.39	0.411	0.809432	2.46584E-42	5.11884E-38	T
Nek7	0.408	0.441	0.84233	1.24949E-41	2.59381E-37	T
Nop58	0.397	0.412	0.651981	1.51261E-41	3.14003E-37	T
Mysm1	0.334	0.331	0.900701	2.03078E-41	4.21569E-37	T
Cdc40	0.427	0.455	0.738852	4.52993E-41	9.40368E-37	T
Slc25a51	0.235	0.313	0.53629	8.55993E-41	1.77696E-36	T
Ilf2	0.332	0.332	0.861789	1.74899E-40	3.63073E-36	T
Cdv3	0.593	0.672	0.500052	2.1306E-40	4.4229E-36	T
Sptan1	0.415	0.442	0.758111	2.56404E-40	5.32269E-36	T
Gm17018	0.304	0.305	0.831839	5.09947E-40	1.0586E-35	T
Rbm27	0.377	0.39	0.77021	1.38654E-39	2.87831E-35	T
Ugcg	0.552	0.632	0.530082	1.43687E-39	2.9828E-35	T
Larp7	0.336	0.338	0.79997	3.31036E-39	6.87198E-35	T
Psd4	0.313	0.31	1.01478	8.22409E-39	1.70724E-34	T
Zfand6	0.512	0.576	0.556469	1.67716E-38	3.48161E-34	T
Phax	0.364	0.379	0.736409	2.06727E-38	4.29144E-34	T
Fam3c	0.348	0.364	1.09519	3.57749E-38	7.42652E-34	T
Maz	0.358	0.371	0.769743	4.18424E-38	8.68606E-34	T
Rbpj	0.622	0.742	0.605823	9.11919E-38	1.89305E-33	T
Ube3a	0.494	0.548	0.685028	1.08424E-37	2.25077E-33	T
Pcmtd1	0.324	0.325	0.917448	1.49312E-37	3.09957E-33	T
Ociad1	0.469	0.523	0.693292	2.53311E-37	5.25849E-33	T
Akap9	0.429	0.455	0.753534	1.12829E-36	2.34221E-32	T
Igtp	0.433	0.428	0.64545	3.77845E-36	7.84369E-32	T
Setd5	0.325	0.327	0.977092	4.47652E-36	9.29281E-32	T
Phip	0.447	0.481	0.79877	5.9596E-36	1.23715E-31	T
Gpr107	0.315	0.415	0.520912	6.64565E-36	1.37957E-31	T
Cnot6	0.387	0.409	0.889671	1.30241E-35	2.70367E-31	T
Ifi27l2a	0.832	0.857	0.525687	2.56719E-35	5.32922E-31	T
Nsmce4a	0.42	0.455	0.601485	7.37048E-35	1.53004E-30	T
Ebpl	0.304	0.304	0.91571	1.39603E-34	2.89802E-30	T
Efr3a	0.435	0.472	0.742451	1.65011E-34	3.42545E-30	T
Oxa1l	0.355	0.367	0.815346	5.82074E-34	1.20833E-29	T
Cdc42se2	0.52	0.586	0.661516	6.30841E-34	1.30956E-29	T
Hnrnpr	0.43	0.466	0.645166	7.11531E-34	1.47707E-29	T
Sidt2	0.455	0.488	0.630003	1.38083E-33	2.86646E-29	T
Apobec3	0.396	0.407	0.682961	1.56703E-33	3.253E-29	T
Smarce1	0.494	0.567	0.563258	4.33009E-33	8.98884E-29	T
Rsf1	0.387	0.408	0.827462	6.54232E-33	1.35812E-28	T
Isca1	0.3	0.294	0.755328	6.67471E-33	1.3856E-28	T
Borcs8	0.394	0.419	0.649084	1.00768E-32	2.09184E-28	T
Fam204a	0.345	0.355	0.77227	1.72864E-32	3.58849E-28	T
Crebrf	0.339	0.343	0.783765	3.21862E-32	6.68153E-28	T
Ppdpf	0.393	0.409	0.572746	1.03117E-31	2.14061E-27	T
Ntan1	0.447	0.501	0.600817	4.52269E-31	9.38865E-27	T
Fkbp4	0.387	0.417	0.697424	4.6806E-31	9.71647E-27	T
Erh	0.508	0.59	0.5275	5.7854E-31	1.20099E-26	T
Cnot1	0.456	0.502	0.766172	2.22611E-30	4.62118E-26	T
Ccnl2	0.517	0.583	0.655372	2.81419E-30	5.84198E-26	T
Ech1	0.49	0.574	0.505843	8.60856E-30	1.78705E-25	T
Prkacb	0.359	0.371	0.771694	1.79844E-29	3.73338E-25	T
Myo1g	0.457	0.494	0.533886	2.01592E-29	4.18486E-25	T
Csnk2a1	0.427	0.47	0.696375	3.42771E-29	7.11557E-25	T
Dnm1l	0.248	0.321	0.550967	3.78171E-29	7.85045E-25	T
Ap3b1	0.38	0.504	0.545474	1.40522E-28	2.91709E-24	T
Cdc73	0.305	0.31	0.949984	7.10544E-28	1.47502E-23	T
Srek1	0.287	0.369	0.518341	1.04262E-27	2.16437E-23	T
Thoc7	0.467	0.534	0.585411	2.83368E-27	5.88243E-23	T
Pom121	0.247	0.317	0.596988	3.22397E-27	6.69265E-23	T
Tmem30a	0.524	0.601	0.658652	4.85723E-26	1.00831E-21	T
Exoc4	0.241	0.308	0.501796	1.42554E-25	2.95929E-21	T
Smap2	0.497	0.574	0.545252	4.4147E-25	9.16448E-21	T
Tm2d3	0.232	0.3	0.61696	8.46059E-25	1.75633E-20	T
Sod1	0.465	0.512	0.658367	1.00418E-24	2.08457E-20	T
Rad21	0.417	0.449	0.619635	1.58234E-24	3.28477E-20	T
Med13	0.357	0.458	0.536672	1.76089E-24	3.65543E-20	T
Rfk	0.295	0.301	0.840903	2.35251E-24	4.88357E-20	T
Trpm7	0.324	0.413	0.510563	3.48771E-24	7.24014E-20	T
Csrp1	0.328	0.333	0.651663	8.11452E-24	1.68449E-19	T
Nap1l4	0.43	0.478	0.574176	2.95797E-23	6.14045E-19	T
Atf7ip	0.408	0.435	0.687792	3.89942E-23	8.09481E-19	T
Pcnp	0.5	0.575	0.547298	6.30373E-23	1.30859E-18	T
Ddx21	0.495	0.56	0.570199	9.20689E-23	1.91126E-18	T
Prpf38b	0.606	0.691	0.507193	1.3094E-22	2.71819E-18	T
Gon4l	0.305	0.312	0.852649	1.65019E-22	3.42562E-18	T
Eml4	0.366	0.383	0.714138	3.70445E-22	7.69007E-18	T
Acot9	0.331	0.351	0.771956	6.50013E-22	1.34936E-17	T
Blmh	0.35	0.373	0.690026	6.55457E-22	1.36066E-17	T
Atad1	0.251	0.317	0.559974	7.49593E-22	1.55608E-17	T
Cyhr1	0.264	0.337	0.520159	1.02536E-21	2.12855E-17	T
Uap1	0.335	0.356	0.851286	1.69972E-21	3.52844E-17	T
Eif4ebp2	0.421	0.465	0.676759	3.367E-21	6.98956E-17	T
Mllt10	0.261	0.328	0.512281	9.03041E-21	1.87462E-16	T
Ppp4r3b	0.469	0.528	0.57437	1.35322E-20	2.80915E-16	T
Hk1	0.305	0.307	0.655023	2.39707E-20	4.97608E-16	T
Cnp	0.373	0.398	0.598475	2.90469E-20	6.02984E-16	T
Arl6ip5	0.475	0.535	0.645159	3.3381E-20	6.92957E-16	T
Ppm1h	0.287	0.363	0.582396	4.38958E-20	9.11232E-16	T
Fam110a	0.342	0.352	0.691323	1.18463E-19	2.45917E-15	T
Angel2	0.295	0.301	0.849545	1.64733E-19	3.41969E-15	T
Zfp451	0.244	0.302	0.529713	2.28356E-19	4.74044E-15	T
Tulp4	0.298	0.381	0.656296	2.485E-19	5.1586E-15	T
Rnf20	0.325	0.339	0.747464	3.92334E-19	8.14447E-15	T
Mlec	0.421	0.467	0.733999	4.80427E-19	9.97318E-15	T
Eea1	0.454	0.524	0.998555	6.52479E-19	1.35448E-14	T
Rc3h2	0.336	0.356	0.877173	6.28141E-18	1.30396E-13	T
Tomm34	0.306	0.318	0.860536	7.07164E-18	1.468E-13	T
Thoc2	0.472	0.534	0.590476	7.19108E-18	1.4928E-13	T
Cdip1	0.306	0.318	0.927391	8.69849E-18	1.80572E-13	T
Pigx	0.351	0.382	0.846106	1.39612E-17	2.8982E-13	T
Smap1	0.501	0.582	0.532045	1.79664E-17	3.72965E-13	T
Ccnt1	0.478	0.537	0.611396	2.61894E-17	5.43667E-13	T
Dpm1	0.329	0.348	0.835789	4.09671E-17	8.50437E-13	T
Ubr2	0.364	0.397	0.872937	4.11522E-17	8.54279E-13	T
Chordc1	0.359	0.388	0.745948	4.73481E-17	9.829E-13	T
Cdk13	0.375	0.408	0.769026	5.41819E-17	1.12476E-12	T
Larp4	0.313	0.393	0.568802	7.26316E-17	1.50776E-12	T
Hivep1	0.295	0.368	0.566394	1.14595E-16	2.37888E-12	T
Arid1a	0.448	0.502	0.675142	2.73433E-16	5.6762E-12	T
Csnk1g2	0.417	0.467	0.63586	4.07701E-16	8.46345E-12	T
Fam46a	0.469	0.563	1.28734	4.50341E-16	9.34862E-12	T
Trappc10	0.262	0.328	0.583583	6.18412E-16	1.28376E-11	T
Gmps	0.338	0.364	0.676052	6.63814E-16	1.37801E-11	T
Zcchc9	0.331	0.356	0.84542	1.14844E-15	2.38404E-11	T
Trim35	0.332	0.338	0.50408	5.38643E-15	1.11817E-10	T
Cr1l	0.458	0.522	0.60773	5.93074E-15	1.23116E-10	T
Cops4	0.428	0.49	0.604388	7.28024E-15	1.51131E-10	T
Mapkapk3	0.439	0.486	0.650749	7.29426E-15	1.51422E-10	T
Mapk1	0.485	0.561	0.57879	8.68713E-15	1.80336E-10	T
Ift20	0.454	0.52	0.517393	9.4796E-15	1.96787E-10	T
Kpna1	0.359	0.389	0.789989	1.17032E-14	2.42946E-10	T
Ssbp1	0.395	0.448	0.772924	1.31355E-14	2.7268E-10	T
Klhl24	0.377	0.408	0.727688	2.05369E-14	4.26325E-10	T
Znrf2	0.392	0.435	0.693048	2.08818E-14	4.33485E-10	T
Rc3h1	0.325	0.407	0.6254	2.37343E-14	4.92699E-10	T
Nsd1	0.42	0.473	0.785872	2.93836E-14	6.09975E-10	T
Bcl7c	0.412	0.467	0.502689	3.87563E-14	8.04542E-10	T
Usp19	0.336	0.421	0.544109	5.15142E-14	1.06938E-09	T
Erap1	0.279	0.344	0.581789	8.49906E-14	1.76432E-09	T
Hadhb	0.418	0.47	0.617971	8.875E-14	1.84236E-09	T
Usp47	0.295	0.367	0.565049	9.63709E-14	2.00056E-09	T
Yme1l1	0.393	0.435	0.67116	1.04624E-13	2.17188E-09	T
Sun2	0.324	0.342	0.735404	1.11211E-13	2.30862E-09	T
Aqr	0.297	0.313	0.893885	1.41782E-13	2.94326E-09	T
Dcaf8	0.296	0.367	0.516129	2.48713E-13	5.16303E-09	T
Fmr1	0.322	0.341	0.780111	2.66637E-13	5.53512E-09	T
Arhgap31	0.312	0.339	1.35105	4.52762E-13	9.39889E-09	T
Upf1	0.275	0.339	0.507146	4.8894E-13	1.01499E-08	T
Stk38	0.317	0.397	0.550705	7.04348E-13	1.46216E-08	T
Rps6kb1	0.342	0.368	0.738958	7.1517E-13	1.48462E-08	T
Actl6a	0.362	0.4	0.67792	7.62811E-13	1.58352E-08	T
Ppp2r2d	0.366	0.398	0.653798	1.06011E-12	2.20067E-08	T
Pds5a	0.385	0.424	0.738601	1.33862E-12	2.77885E-08	T
Xrn1	0.301	0.316	0.86142	1.64543E-12	3.41574E-08	T
Sae1	0.312	0.33	0.614609	1.6945E-12	3.51762E-08	T
Eva1b	0.382	0.412	0.599565	3.58992E-12	7.45231E-08	T
Phrf1	0.253	0.309	0.515387	6.15024E-12	1.27673E-07	T
Sec31a	0.331	0.414	0.572946	9.06996E-12	1.88283E-07	T
Hnrnpul1	0.469	0.539	0.575408	9.39131E-12	1.94954E-07	T
Vbp1	0.392	0.437	0.54022	1.2292E-11	2.55171E-07	T
Acbd6	0.388	0.437	0.559054	1.59181E-11	3.30443E-07	T
Etnk1	0.4	0.432	0.66951	3.68468E-11	7.64903E-07	T
Hexim1	0.411	0.454	0.5923	8.06358E-11	1.67392E-06	T
Cnot2	0.29	0.356	0.552444	8.09411E-11	1.68026E-06	T
Trim12c	0.316	0.328	0.580731	8.56818E-11	1.77867E-06	T
Pnkd	0.285	0.353	0.55596	1.28907E-10	2.67597E-06	T
Pcm1	0.266	0.325	0.599213	1.64192E-10	3.40846E-06	T
Tmx3	0.329	0.404	0.594768	4.22848E-10	8.77791E-06	T
Cnot3	0.306	0.327	0.838718	4.67331E-10	9.70133E-06	T
Ppp2r2a	0.441	0.504	0.572928	5.24052E-10	1.08788E-05	T
Arfgef1	0.406	0.456	0.693191	5.44379E-10	1.13008E-05	T
Chd8	0.344	0.376	0.773439	5.71911E-10	1.18723E-05	T
Prpf39	0.281	0.339	0.608535	1.18793E-09	2.46603E-05	T
Psmd9	0.324	0.401	0.500519	1.25172E-09	2.59844E-05	T
Stag2	0.396	0.442	0.625592	1.28552E-09	2.6686E-05	T
Ccar1	0.49	0.567	0.515108	1.30249E-09	2.70384E-05	T
Ints6	0.317	0.335	0.743442	1.72581E-09	3.58261E-05	T
Lrmp	0.351	0.387	0.634978	2.02394E-09	4.20149E-05	T
Traf3	0.252	0.303	0.713027	2.73633E-09	5.68034E-05	T
Zmpste24	0.25	0.303	0.668417	2.99042E-09	6.2078E-05	T
Mrpl9	0.31	0.336	0.705344	3.7132E-09	7.70824E-05	T
Fam193a	0.308	0.376	0.559981	3.7528E-09	7.79044E-05	T
Ddx42	0.352	0.388	0.712504	4.05885E-09	8.42576E-05	T
Zfp148	0.366	0.407	0.74888	4.37451E-09	9.08104E-05	T
Brd8	0.316	0.34	0.822558	4.89127E-09	0.000101538	T
Csnk1g3	0.396	0.445	0.7142	5.74397E-09	0.000119239	T
Uhmk1	0.274	0.331	0.584985	5.81991E-09	0.000120816	T
Dnajb1	0.445	0.502	0.567044	9.57032E-09	0.00019867	T
Brap	0.255	0.311	0.615614	1.02723E-08	0.000213242	T
Col4a3bp	0.325	0.35	0.730332	1.19558E-08	0.000248191	T
Ing1	0.319	0.338	0.579094	1.57662E-08	0.00032729	T
Elmo1	0.431	0.489	0.597567	1.74529E-08	0.000362306	T
Eprs	0.514	0.592	0.517038	2.12045E-08	0.000440183	T
Esf1	0.297	0.361	0.517851	2.90394E-08	0.000602829	T
Efcab14	0.257	0.308	0.579453	4.71822E-08	0.000979456	T
Cbx1	0.391	0.443	0.648166	5.18726E-08	0.00107682	T
Kdm1a	0.335	0.41	0.501884	5.21417E-08	0.00108241	T
Ubald1	0.27	0.327	0.505811	5.67367E-08	0.0011778	T
Rabggtb	0.285	0.306	0.77278	6.10171E-08	0.00126665	T
Fbxo33	0.34	0.371	0.753964	7.72376E-08	0.00160338	T
Slc30a9	0.289	0.348	0.623555	1.3944E-07	0.00289464	T
Ppp3cb	0.307	0.332	0.791974	1.53091E-07	0.00317802	T
Cdipt	0.337	0.416	0.728112	1.7228E-07	0.00357636	T
Rangap1	0.308	0.327	0.646743	1.85944E-07	0.00386001	T
Ggnbp2	0.485	0.562	0.536198	2.47194E-07	0.00513151	T
Nin	0.313	0.384	0.71094	2.68022E-07	0.00556387	T
Churc1	0.437	0.511	0.501874	2.74613E-07	0.00570069	T
Kat6a	0.329	0.4	0.591851	3.84461E-07	0.00798103	T
Smim11	0.403	0.46	0.51502	3.95571E-07	0.00821167	T
Hspa14	0.367	0.412	0.531953	5.34275E-07	0.011091	T
Fbxl3	0.295	0.353	0.546094	1.96645E-06	0.0408216	T
Golga4	0.366	0.448	0.568922	2.06946E-06	0.04296	T
Stx5a	0.348	0.428	0.520801	2.18479E-06	0.0453541	T
Maf	0.402	0.525	1.25859	2.85744E-06	0.0593175	T
Nudcd3	0.328	0.4	0.590604	3.18715E-06	0.0661621	T
Erg28	0.33	0.37	0.637597	3.31023E-06	0.068717	T
Stx6	0.285	0.344	0.554254	3.61314E-06	0.0750051	T
Gatad2b	0.406	0.46	0.654197	3.67927E-06	0.0763779	T
Ccm2	0.279	0.339	0.662171	5.27761E-06	0.109558	T
Uimc1	0.301	0.328	0.778504	7.70554E-06	0.159959	T
Hipk1	0.394	0.478	0.522369	8.34863E-06	0.173309	T
Epb41	0.464	0.528	0.63686	8.38305E-06	0.174024	T
Creb1	0.334	0.406	0.647264	9.11734E-06	0.189267	T
Rbck1	0.43	0.501	0.509403	1.07753E-05	0.223685	T
Med1	0.324	0.393	0.587657	1.09181E-05	0.226648	T
Tgfbr2	0.494	0.548	0.503667	1.9828E-05	0.41161	T
mt-Atp8	0.31	0.371	0.63845	2.02534E-05	0.42044	T
Ppp6r1	0.381	0.468	0.503355	3.273E-05	0.679441	T
Mrpl41	0.334	0.375	0.553594	3.78431E-05	0.785584	T
Sike1	0.291	0.348	0.572251	3.92814E-05	0.815442	T
Ttc19	0.369	0.407	0.560608	5.11089E-05	1	T
Asxl2	0.299	0.33	0.965237	5.75281E-05	1	T
Pip5k1a	0.275	0.325	0.564901	7.17186E-05	1	T
Rbm22	0.362	0.41	0.60379	7.78401E-05	1	T
Uqcc3	0.373	0.424	0.536373	8.04035E-05	1	T
Pan3	0.392	0.45	0.789363	8.49917E-05	1	T
Luc7l	0.31	0.341	0.724692	8.92846E-05	1	T
Kdm6a	0.34	0.378	0.775719	8.97712E-05	1	T
Naa10	0.352	0.396	0.555782	9.9742E-05	1	T
Mfsd14a	0.348	0.391	0.76003	0.000141286	1	T
Zranb1	0.324	0.355	0.680055	0.000143637	1	T
Mak16	0.285	0.309	0.649915	0.000148521	1	T
Acbd5	0.286	0.343	0.782938	0.000172702	1	T
Ranbp9	0.299	0.356	0.557543	0.000177584	1	T
Slc4a7	0.297	0.359	0.866085	0.000188371	1	T
Snrnp40	0.334	0.378	0.58044	0.000205966	1	T
Ep300	0.406	0.491	0.557518	0.000223641	1	T
Baz1b	0.401	0.46	0.644342	0.000348718	1	T
Vars	0.262	0.306	0.523458	0.000414786	1	T
Nrp1	0.298	0.347	0.771233	0.000610328	1	T
Lin54	0.324	0.351	0.742302	0.000640519	1	T
Pkn2	0.409	0.473	0.652621	0.00067804	1	T
Arhgef6	0.324	0.359	0.65849	0.000723383	1	T
Dock11	0.29	0.316	0.720799	0.00074015	1	T
Dynll2	0.36	0.402	0.513894	0.000822204	1	T
Ccdc47	0.328	0.392	0.639147	0.00100622	1	T
Fam172a	0.301	0.334	0.781947	0.00105465	1	T
Ep400	0.429	0.498	0.621243	0.00144401	1	T
Dhrs7	0.328	0.39	0.514478	0.00159586	1	T
Bdp1	0.327	0.385	0.538679	0.00200488	1	T
Rbm6	0.342	0.411	0.612681	0.00217931	1	T
Pqbp1	0.258	0.302	0.527614	0.00228238	1	T
Herc2	0.284	0.335	0.725021	0.00243361	1	T
Aggf1	0.327	0.367	0.661126	0.00254441	1	T
Nemf	0.364	0.437	0.501508	0.00263744	1	T
Rnps1	0.345	0.416	0.501658	0.00340925	1	T
Mkln1	0.462	0.545	0.631505	0.00393303	1	T
Gtf3c2	0.265	0.31	0.688137	0.00412077	1	T
Lypla2	0.33	0.396	0.603657	0.00449663	1	T
Idnk	0.426	0.498	0.52576	0.00525253	1	T
Pdpk1	0.282	0.327	0.536045	0.00591681	1	T
Ip6k1	0.311	0.345	0.604082	0.00603876	1	T
Nxf1	0.405	0.492	0.504053	0.00733095	1	T
Ccnt2	0.312	0.367	0.718164	0.00958609	1	T
Il2rb	0.993	0.169	3.63967	0	0	NK
Nkg7	0.978	0.161	3.41317	0	0	NK
Ctsw	0.909	0.105	3.97732	0	0	NK
Txk	0.881	0.084	4.84455	0	0	NK
Trbc1	0.894	0.125	2.86092	0	0	NK
Sh2d2a	0.895	0.132	3.0802	0	0	NK
Klrd1	0.905	0.153	3.08574	0	0	NK
Car2	0.789	0.051	5.21355	0	0	NK
Satb1	0.84	0.113	3.58758	0	0	NK
Ptprcap	0.866	0.143	2.61344	0	0	NK
Ctla2a	0.912	0.192	3.81338	0	0	NK
2025-09-01	0.834	0.124	3.19975	0	0	NK
Serpinb6b	0.818	0.111	3.3075	0	0	NK
Klre1	0.763	0.059	4.47013	0	0	NK
Gimap4	0.807	0.109	3.22185	0	0	NK
Prf1	0.763	0.065	4.57636	0	0	NK
Gzma	0.795	0.098	6.24432	0	0	NK
Skap1	0.792	0.102	3.18013	0	0	NK
Serpinb9	0.907	0.222	3.52775	0	0	NK
Ets1	0.898	0.216	2.28554	0	0	NK
Ncr1	0.693	0.015	6.31682	0	0	NK
Ablim1	0.792	0.116	2.84345	0	0	NK
Gzmb	0.814	0.146	3.94556	0	0	NK
Ppp1r16b	0.795	0.129	2.69743	0	0	NK
Xcl1	0.713	0.061	4.42019	0	0	NK
Lck	0.757	0.114	2.60282	0	0	NK
Ptpn22	0.874	0.234	2.56504	0	0	NK
Gimap6	0.726	0.095	3.33615	0	0	NK
Klrb1c	0.64	0.014	6.77431	0	0	NK
P2ry10	0.815	0.199	2.65692	0	0	NK
Tnfrsf9	0.79	0.187	1.98155	0	0	NK
Ms4a4b	0.809	0.215	2.98578	0	0	NK
Bcl2	0.791	0.207	3.55005	0	0	NK
Gimap3	0.684	0.101	2.66278	0	0	NK
Cd2	0.704	0.133	1.74523	0	0	NK
Eomes	0.593	0.023	5.68774	0	0	NK
Gimap1	0.656	0.094	2.77461	0	0	NK
Gimap5	0.625	0.073	3.45504	0	0	NK
Fasl	0.597	0.056	3.55055	0	0	NK
Stat4	0.716	0.184	2.37481	0	0	NK
Cst7	0.664	0.14	2.77395	0	0	NK
Tnfrsf18	0.679	0.155	1.59097	0	0	NK
Gem	0.643	0.12	3.39817	0	0	NK
Spry2	0.597	0.078	4.32208	0	0	NK
Atp1b1	0.54	0.028	3.62258	0	0	NK
Sla2	0.589	0.077	2.9538	0	0	NK
Pglyrp1	0.645	0.137	1.80282	0	0	NK
Cd7	0.556	0.052	4.07309	0	0	NK
Sytl3	0.544	0.05	3.74875	0	0	NK
Nrarp	0.522	0.029	5.20056	0	0	NK
Thy1	0.609	0.116	2.29227	0	0	NK
Cd27	0.586	0.104	2.1028	0	0	NK
Rnf125	0.583	0.102	2.18197	0	0	NK
2025-09-06	0.667	0.206	2.42707	0	0	NK
Klrk1	0.817	0.356	2.18888	0	0	NK
Klrc1	0.524	0.072	2.85856	0	0	NK
Vgll4	0.867	0.416	2.15463	0	0	NK
Trdc	0.468	0.017	3.88136	0	0	NK
Klrc2	0.498	0.051	3.42018	0	0	NK
Tmem2	0.7	0.256	3.29955	0	0	NK
Myb	0.48	0.039	4.462	0	0	NK
Gm19585	0.491	0.053	3.2839	0	0	NK
Acap1	0.547	0.112	2.64715	0	0	NK
Pdcd4	0.673	0.239	2.29603	0	0	NK
Ier5l	0.582	0.149	2.78303	0	0	NK
Itk	0.53	0.103	1.78298	0	0	NK
Tbx21	0.478	0.051	3.53552	0	0	NK
Dapk2	0.452	0.03	4.24493	0	0	NK
Jakmip1	0.479	0.058	3.10563	0	0	NK
Gimap7	0.477	0.059	2.96807	0	0	NK
Sh2d1a	0.47	0.054	3.2713	0	0	NK
1700025G04Rik	0.577	0.165	2.9868	0	0	NK
Zcchc11	0.816	0.404	2.05718	0	0	NK
Hip1r	0.499	0.089	2.48983	0	0	NK
Zap70	0.495	0.086	2.11842	0	0	NK
Ikzf2	0.545	0.139	1.34705	0	0	NK
Hcst	0.859	0.455	2.0872	0	0	NK
Gimap9	0.465	0.063	3.11454	0	0	NK
Il18r1	0.478	0.076	2.4747	0	0	NK
Hsd11b1	0.464	0.063	2.802	0	0	NK
Spn	0.579	0.192	2.05815	0	0	NK
Gzmc	0.487	0.101	5.93416	0	0	NK
Ltb	0.64	0.254	1.45886	0	0	NK
Tbc1d10c	0.481	0.095	2.60462	0	0	NK
Klrb1f	0.402	0.018	5.21509	0	0	NK
Prkch	0.67	0.289	1.93742	0	0	NK
Clnk	0.391	0.011	5.77782	0	0	NK
Trbc2	0.539	0.159	0.884645	0	0	NK
Il12rb2	0.43	0.05	3.74814	0	0	NK
Sult2b1	0.422	0.043	4.22838	0	0	NK
Rnf157	0.528	0.149	2.50429	0	0	NK
Klri2	0.406	0.031	4.48843	0	0	NK
Nup210	0.525	0.159	2.50879	0	0	NK
Il18rap	0.478	0.113	2.26724	0	0	NK
Gimap8	0.411	0.047	3.16829	0	0	NK
4930523C07Rik	0.631	0.269	1.63013	0	0	NK
Sytl2	0.403	0.045	3.05523	0	0	NK
Samd3	0.372	0.016	4.96947	0	0	NK
Rab27b	0.368	0.014	4.58724	0	0	NK
Klra7	0.366	0.014	5.80914	0	0	NK
Gpr18	0.486	0.134	2.83056	0	0	NK
Styk1	0.361	0.013	5.22997	0	0	NK
Cd28	0.453	0.107	1.40361	0	0	NK
Prkcq	0.397	0.052	2.92486	0	0	NK
Arsb	0.619	0.275	1.97611	0	0	NK
Rgs16	0.439	0.097	1.74772	0	0	NK
Rhof	0.437	0.096	2.28441	0	0	NK
Nedd4	0.408	0.067	3.07367	0	0	NK
Ikzf3	0.401	0.061	2.48368	0	0	NK
Zdhhc18	0.652	0.314	1.65538	0	0	NK
F2r	0.392	0.054	3.07935	0	0	NK
Fhl2	0.367	0.03	4.25416	0	0	NK
Vps37b	0.968	0.632	1.85704	0	0	NK
Nabp1	0.757	0.422	1.74109	0	0	NK
D16Ertd472e	0.721	0.386	1.49324	0	0	NK
Abcb9	0.397	0.064	2.49284	0	0	NK
Cd96	0.384	0.051	2.82404	0	0	NK
Cyfip2	0.568	0.235	1.8132	0	0	NK
Ccdc88c	0.411	0.078	2.3953	0	0	NK
Lax1	0.381	0.055	3.0454	0	0	NK
Arap2	0.44	0.114	2.22534	0	0	NK
Sesn3	0.46	0.134	2.23005	0	0	NK
Cblb	0.585	0.259	1.52112	0	0	NK
Cd37	0.727	0.402	1.51209	0	0	NK
Ugcg	0.923	0.599	2.40805	0	0	NK
Rabgap1l	0.493	0.17	1.5004	0	0	NK
Emid1	0.334	0.013	5.11403	0	0	NK
Pdcd1lg2	0.458	0.139	1.88452	0	0	NK
Ccnd2	0.792	0.474	1.28739	0	0	NK
Ppp3cc	0.419	0.103	2.81092	0	0	NK
Ppp1r3b	0.488	0.177	1.56927	0	0	NK
Zeb1	0.442	0.131	1.72991	0	0	NK
Klrb1b	0.433	0.124	3.11594	0	0	NK
Gramd3	0.478	0.169	2.01829	0	0	NK
Cxxc5	0.353	0.046	3.55118	0	0	NK
Rsbn1l	0.758	0.453	1.79212	0	0	NK
Tnik	0.355	0.051	2.80554	0	0	NK
Klrb1a	0.317	0.013	5.75412	0	0	NK
Qrfp	0.319	0.016	4.86948	0	0	NK
Itgal	0.799	0.5	1.4668	0	0	NK
Sell	0.485	0.186	1.16097	0	0	NK
Ccl5	0.717	0.42	2.16625	0	0	NK
Cd160	0.33	0.034	3.41919	0	0	NK
Osbpl3	0.422	0.126	2.14882	0	0	NK
Hhex	0.52	0.225	2.11135	0	0	NK
S1pr4	0.356	0.061	2.43296	0	0	NK
Nfatc1	0.633	0.338	2.13951	0	0	NK
Itgb3	0.333	0.039	3.05672	0	0	NK
Rinl	0.583	0.29	1.77363	0	0	NK
Kdm2b	0.647	0.357	1.66195	0	0	NK
Cited4	0.304	0.015	4.87988	0	0	NK
Fam102a	0.39	0.102	2.00619	0	0	NK
Spint2	0.391	0.106	1.64175	0	0	NK
Plekha2	0.686	0.401	1.74141	0	0	NK
Rab37	0.322	0.037	3.20689	0	0	NK
Klra3	0.312	0.027	5.18421	0	0	NK
Traf4	0.369	0.087	2.11663	0	0	NK
Riok1	0.635	0.353	1.88503	0	0	NK
Ptpn7	0.578	0.296	1.85122	0	0	NK
Gpr171	0.67	0.391	1.29309	0	0	NK
Nlrc3	0.357	0.078	2.87378	0	0	NK
Foxo1	0.472	0.195	1.78745	0	0	NK
Tiprl	0.653	0.377	1.82152	0	0	NK
Tcf7	0.307	0.031	3.13056	0	0	NK
Gata3	0.328	0.053	2.17321	0	0	NK
Gramd1a	0.62	0.345	1.7756	0	0	NK
Smad7	0.839	0.564	1.51057	0	0	NK
Cd247	0.346	0.072	1.85307	0	0	NK
Cd82	0.7	0.428	1.32204	0	0	NK
Padi2	0.408	0.137	2.41519	0	0	NK
Pitpnc1	0.567	0.296	1.59981	0	0	NK
Chsy1	0.501	0.231	2.1171	0	0	NK
Tecpr1	0.491	0.224	1.92576	0	0	NK
Fam107b	0.792	0.526	1.30905	0	0	NK
Chst12	0.472	0.206	2.05449	0	0	NK
Nrgn	0.314	0.049	2.13206	0	0	NK
Rhoq	0.634	0.37	1.8739	0	0	NK
Atp2a3	0.348	0.086	2.39619	0	0	NK
Dgat1	0.727	0.465	1.31624	0	0	NK
Arl4d	0.32	0.061	3.6229	0	0	NK
C1qtnf6	0.36	0.103	2.71155	0	0	NK
Prkca	0.363	0.107	1.89394	0	0	NK
Itga1	0.337	0.081	2.38946	0	0	NK
Fryl	0.57	0.314	1.86431	0	0	NK
Pde7a	0.416	0.161	1.97588	0	0	NK
Nudt4	0.647	0.394	1.17962	0	0	NK
Ctla2b	0.361	0.108	2.63967	0	0	NK
AW112010	0.989	0.737	2.22695	0	0	NK
2025-09-11	0.602	0.351	1.54447	0	0	NK
Card11	0.341	0.09	2.34915	0	0	NK
Pik3r1	0.821	0.571	1.54763	0	0	NK
Gpr68	0.317	0.067	2.22032	0	0	NK
Rasal3	0.493	0.243	1.75209	0	0	NK
Crot	0.421	0.173	2.24923	0	0	NK
Dusp2	0.874	0.628	1.50929	0	0	NK
Sipa1l1	0.595	0.351	1.37843	0	0	NK
Clcf1	0.329	0.091	2.44303	0	0	NK
Cd244	0.438	0.2	1.63473	0	0	NK
Traf3ip3	0.405	0.169	1.7965	0	0	NK
Pecam1	0.426	0.191	1.77661	0	0	NK
Phgdh	0.332	0.098	1.97727	0	0	NK
Stk39	0.33	0.099	1.83607	0	0	NK
Pkp3	0.358	0.127	1.73601	0	0	NK
Zbtb20	0.519	0.291	1.83054	0	0	NK
Flt3l	0.313	0.086	2.51747	0	0	NK
Fyn	0.667	0.443	1.13135	0	0	NK
Acot7	0.502	0.278	1.51969	0	0	NK
Ern1	0.426	0.205	2.00842	0	0	NK
Atad2	0.499	0.278	1.51729	0	0	NK
Il2rg	0.808	0.591	1.23189	0	0	NK
Dut	0.463	0.247	1.14424	0	0	NK
Utrn	0.454	0.238	1.48502	0	0	NK
Tfam	0.41	0.195	2.25724	0	0	NK
Bzw2	0.502	0.288	1.50773	0	0	NK
Pde4a	0.303	0.091	2.70164	0	0	NK
Mcm6	0.408	0.196	1.62606	0	0	NK
Adora2a	0.36	0.149	1.77166	0	0	NK
Pdlim1	0.307	0.098	1.85153	0	0	NK
Rbl2	0.411	0.203	1.57415	0	0	NK
Irf8	0.947	0.739	2.42931	0	0	NK
Abcb1a	0.318	0.111	1.93371	0	0	NK
Mxd4	0.577	0.37	1.60896	0	0	NK
St3gal6	0.34	0.134	1.45077	0	0	NK
Rnf138	0.515	0.31	1.44391	0	0	NK
Stk24	0.741	0.536	1.31597	0	0	NK
Tes	0.737	0.533	0.802519	0	0	NK
Anxa6	0.725	0.521	1.30675	0	0	NK
Rapgef6	0.61	0.407	1.17413	0	0	NK
Cnn2	0.741	0.539	1.1494	0	0	NK
Kcnq1ot1	0.483	0.282	1.67477	0	0	NK
Sptbn1	0.579	0.378	1.49082	0	0	NK
Grap	0.301	0.102	1.54534	0	0	NK
B4galnt1	0.711	0.513	1.40042	0	0	NK
Msi2	0.368	0.172	1.21506	0	0	NK
Itgb7	0.616	0.421	0.756302	0	0	NK
Mettl26	0.347	0.154	1.85718	0	0	NK
Alad	0.338	0.147	2.01269	0	0	NK
Serpina3g	0.416	0.225	1.00712	0	0	NK
Ptp4a3	0.423	0.233	1.62287	0	0	NK
Pla2g16	0.729	0.539	1.03944	0	0	NK
Atp8b4	0.482	0.295	1.24867	0	0	NK
Agpat3	0.477	0.292	1.47218	0	0	NK
Zbtb1	0.505	0.322	1.31366	0	0	NK
Ifngr1	0.977	0.794	2.01813	0	0	NK
Cant1	0.472	0.29	1.93766	0	0	NK
Klhl6	0.435	0.253	1.54733	0	0	NK
Sms	0.562	0.381	1.2346	0	0	NK
Cetn2	0.561	0.381	1.32646	0	0	NK
Gpr160	0.314	0.134	1.97984	0	0	NK
Inpp4b	0.336	0.157	1.31193	0	0	NK
Lbr	0.515	0.336	1.13205	0	0	NK
Hopx	0.47	0.291	0.860348	0	0	NK
Esyt1	0.718	0.542	1.3125	0	0	NK
Arhgap45	0.749	0.576	1.24502	0	0	NK
Birc2	0.521	0.348	0.877926	0	0	NK
Il16	0.302	0.129	1.67277	0	0	NK
Abhd17b	0.458	0.286	1.31939	0	0	NK
Ankrd44	0.689	0.518	1.16875	0	0	NK
Ubald2	0.804	0.634	1.4194	0	0	NK
Cdkn2aip	0.332	0.162	1.51947	0	0	NK
Rora	0.339	0.169	1.17949	0	0	NK
Grk6	0.477	0.307	1.26052	0	0	NK
H2-Q7	0.904	0.736	0.706723	0	0	NK
Mosmo	0.332	0.164	1.95822	0	0	NK
Amd1	0.401	0.235	1.57636	0	0	NK
Tex2	0.369	0.203	1.5052	0	0	NK
Esyt2	0.429	0.263	1.26114	0	0	NK
Sephs2	0.389	0.225	1.1862	0	0	NK
Nsd3	0.851	0.688	1.1975	0	0	NK
Dnajc9	0.398	0.235	1.01666	0	0	NK
Bcl2l11	0.879	0.717	1.03539	0	0	NK
Tcf12	0.497	0.335	1.3526	0	0	NK
Mbnl1	0.951	0.789	1.48195	0	0	NK
Selplg	0.958	0.796	1.59605	0	0	NK
Grcc10	0.521	0.36	1.34607	0	0	NK
Nedd9	0.43	0.269	0.873689	0	0	NK
Dennd4a	0.949	0.788	1.33433	0	0	NK
Tubb4b	0.725	0.565	1.03776	0	0	NK
Clcn3	0.468	0.308	1.45456	0	0	NK
Ndfip1	0.608	0.448	1.06262	0	0	NK
Abcb1b	0.446	0.287	1.52543	0	0	NK
Mfsd6	0.331	0.174	1.33661	0	0	NK
Prkacb	0.515	0.358	1.36451	0	0	NK
Ybx3	0.739	0.582	1.28183	0	0	NK
Runx2	0.365	0.209	0.804306	0	0	NK
Psip1	0.403	0.248	1.14744	0	0	NK
Tnrc6b	0.657	0.502	0.998192	0	0	NK
Neurl3	0.9	0.746	1.11375	0	0	NK
Crem	0.855	0.701	1.04916	0	0	NK
Lrrk1	0.413	0.259	1.30603	0	0	NK
Spata13	0.485	0.331	1.11113	0	0	NK
Itpk1	0.41	0.256	1.43364	0	0	NK
Me2	0.48	0.326	1.33356	0	0	NK
Npm3	0.591	0.437	1.25704	0	0	NK
Sft2d2	0.478	0.325	1.44435	0	0	NK
Pld3	0.617	0.464	1.00056	0	0	NK
Arhgef1	0.639	0.488	1.11146	0	0	NK
Pnn	0.637	0.486	1.13181	0	0	NK
Dkc1	0.357	0.207	1.49503	0	0	NK
Impdh1	0.32	0.17	1.39686	0	0	NK
Ppm1g	0.639	0.491	1.28643	0	0	NK
Gse1	0.351	0.203	1.58926	0	0	NK
Nfatc3	0.448	0.301	1.33183	0	0	NK
Zfp36l2	0.919	0.773	1.04049	0	0	NK
Topors	0.495	0.35	1.31912	0	0	NK
Ccnd3	0.556	0.413	0.973051	0	0	NK
Arid5a	0.649	0.506	0.828573	0	0	NK
Ide	0.358	0.215	1.47102	0	0	NK
Top2b	0.582	0.439	1.19236	0	0	NK
Ogt	0.631	0.49	0.878989	0	0	NK
Ddit4	0.366	0.225	0.559032	0	0	NK
Isca1	0.424	0.284	1.18817	0	0	NK
Gm10260	0.447	0.307	1.86602	0	0	NK
Srpk1	0.56	0.422	1.02092	0	0	NK
Ttc14	0.661	0.523	0.983827	0	0	NK
Gm45716	0.332	0.194	1.27831	0	0	NK
Psph	0.305	0.168	1.40859	0	0	NK
Zyg11b	0.333	0.197	1.49822	0	0	NK
Ubac2	0.516	0.38	1.29929	0	0	NK
Prpf4b	0.637	0.501	1.16326	0	0	NK
Bhlhe40	0.783	0.648	0.561674	0	0	NK
Rif1	0.342	0.208	1.34192	0	0	NK
Ramp1	0.384	0.25	1.20352	0	0	NK
Gm26699	0.302	0.168	1.35816	0	0	NK
Klhdc2	0.362	0.229	1.64896	0	0	NK
Kmt2a	0.544	0.412	1.10272	0	0	NK
Bex3	0.479	0.347	0.925363	0	0	NK
Aak1	0.354	0.222	1.34108	0	0	NK
Vps13a	0.353	0.221	1.34034	0	0	NK
Gatad2a	0.582	0.45	1.11536	0	0	NK
Cirbp	0.527	0.396	1.07429	0	0	NK
Slbp	0.695	0.565	0.910604	0	0	NK
Rfx7	0.321	0.191	1.42602	0	0	NK
4932438A13Rik	0.577	0.447	0.981701	0	0	NK
Nop58	0.529	0.4	1.04296	0	0	NK
Cbx4	0.368	0.24	0.977944	0	0	NK
Elf1	0.686	0.559	0.914204	0	0	NK
Vars	0.418	0.292	1.17103	0	0	NK
Prrc2b	0.411	0.286	1.22352	0	0	NK
Cbx3	0.629	0.504	0.903324	0	0	NK
Tapbpl	0.502	0.378	0.964495	0	0	NK
AC149090.1	0.608	0.484	1.1385	0	0	NK
Prex1	0.687	0.564	1.14837	0	0	NK
Runx3	0.904	0.781	0.852802	0	0	NK
Cnot6l	0.634	0.511	0.94572	0	0	NK
Slc1a5	0.422	0.299	1.06122	0	0	NK
Bola3	0.528	0.406	1.02554	0	0	NK
Ubxn2a	0.363	0.241	1.07016	0	0	NK
Ankrd10	0.316	0.195	1.37688	0	0	NK
H2afv	0.65	0.529	0.624391	0	0	NK
Rin3	0.413	0.292	0.957729	0	0	NK
Crebzf	0.309	0.189	1.26868	0	0	NK
Rasa2	0.459	0.339	0.842013	0	0	NK
Fkbp3	0.589	0.47	1.00134	0	0	NK
Ndufa4	0.886	0.768	0.881471	0	0	NK
Rbpms	0.302	0.184	1.28839	0	0	NK
Ppm1b	0.382	0.264	1.27688	0	0	NK
Senp6	0.575	0.457	0.971574	0	0	NK
Zcchc7	0.493	0.376	1.03681	0	0	NK
Jak1	0.905	0.788	1.35094	0	0	NK
Mknk2	0.822	0.705	0.988221	0	0	NK
Mdh1	0.742	0.625	0.983028	0	0	NK
H2-Q6	0.583	0.466	0.830259	0	0	NK
Ssrp1	0.604	0.488	1.09528	0	0	NK
Sfxn1	0.366	0.251	1.15324	0	0	NK
Nop56	0.609	0.495	0.979318	0	0	NK
Topbp1	0.358	0.244	1.20324	0	0	NK
Zfp644	0.567	0.453	1.04076	0	0	NK
Itgb1	0.894	0.781	1.28113	0	0	NK
4833420G17Rik	0.363	0.251	1.17254	0	0	NK
Tacc1	0.725	0.614	0.930994	0	0	NK
Ddx10	0.389	0.278	1.17666	0	0	NK
Nsmaf	0.321	0.211	1.22643	0	0	NK
Dbf4	0.331	0.221	1.28829	0	0	NK
Rpl27-ps3	0.344	0.234	1.19643	0	0	NK
Rbbp7	0.521	0.412	0.958492	0	0	NK
Cdk2ap1	0.62	0.511	1.06447	0	0	NK
Sec11c	0.82	0.711	0.976401	0	0	NK
Ube2d1	0.378	0.27	1.39616	0	0	NK
Evl	0.636	0.528	0.989759	0	0	NK
Cyld	0.522	0.415	0.828242	0	0	NK
Tbrg1	0.519	0.412	0.796714	0	0	NK
Krit1	0.611	0.504	0.853748	0	0	NK
Stat3	0.917	0.81	1.32896	0	0	NK
Ss18	0.446	0.34	1.03634	0	0	NK
Trp53	0.566	0.46	1.02857	0	0	NK
Slc9a3r1	0.705	0.6	0.912465	0	0	NK
Rpl22l1	0.921	0.817	1.20078	0	0	NK
Avl9	0.458	0.354	0.883833	0	0	NK
Rp9	0.669	0.566	0.874477	0	0	NK
Polr2m	0.562	0.459	0.957126	0	0	NK
Atp11b	0.654	0.551	0.752065	0	0	NK
Sun2	0.435	0.332	1.05086	0	0	NK
Gtf2i	0.387	0.285	1.09036	0	0	NK
Hspd1	0.746	0.644	1.02453	0	0	NK
Taf15	0.493	0.391	1.0264	0	0	NK
Smc3	0.512	0.411	0.961332	0	0	NK
Slc50a1	0.503	0.402	1.01301	0	0	NK
Mau2	0.495	0.394	0.982	0	0	NK
Dnajc1	0.525	0.425	0.941334	0	0	NK
Usp48	0.405	0.305	1.19161	0	0	NK
Gm47283	0.616	0.516	0.871206	0	0	NK
Zc3hav1	0.791	0.694	0.785684	0	0	NK
Rpl13a	0.881	0.784	1.00442	0	0	NK
Isy1	0.7	0.604	0.643495	0	0	NK
Otulin	0.58	0.484	1.06699	0	0	NK
Smc6	0.604	0.509	0.723546	0	0	NK
Fli1	0.565	0.471	0.887062	0	0	NK
Snrnp48	0.5	0.406	0.901679	0	0	NK
Imp3	0.549	0.456	0.889886	0	0	NK
Saraf	0.73	0.637	0.833882	0	0	NK
Bcl7c	0.546	0.455	0.884396	0	0	NK
Prdx6	0.885	0.794	0.857302	0	0	NK
Kmt2e	0.785	0.695	0.775509	0	0	NK
Rbbp4	0.65	0.561	0.880821	0	0	NK
Ift20	0.596	0.507	0.897163	0	0	NK
Rac2	0.925	0.837	1.17349	0	0	NK
Celf2	0.849	0.761	0.992266	0	0	NK
mt-Nd5	0.881	0.793	0.635367	0	0	NK
Rsl1d1	0.602	0.515	0.858947	0	0	NK
Csnk1g2	0.541	0.456	0.905871	0	0	NK
N4bp2l2	0.577	0.492	0.820639	0	0	NK
Ptk2b	0.619	0.534	0.691368	0	0	NK
1700020I14Rik	0.55	0.466	0.877448	0	0	NK
Macf1	0.748	0.664	0.919402	0	0	NK
Aes	0.862	0.778	0.942716	0	0	NK
Shisa5	0.96	0.876	1.45807	0	0	NK
Eef1d	0.858	0.774	0.971967	0	0	NK
Orai1	0.686	0.603	0.877433	0	0	NK
Serbp1	0.931	0.848	1.03511	0	0	NK
Brd1	0.574	0.491	0.927067	0	0	NK
Limd2	0.698	0.616	0.695796	0	0	NK
Dock2	0.767	0.687	0.807363	0	0	NK
Nop10	0.677	0.598	0.910244	0	0	NK
Akap13	0.897	0.818	0.770495	0	0	NK
Uba52	0.915	0.839	1.15935	0	0	NK
Ddx50	0.606	0.53	0.785541	0	0	NK
Tmsb10	0.977	0.902	1.67772	0	0	NK
Anxa2	0.877	0.803	0.541538	0	0	NK
Set	0.849	0.776	0.800827	0	0	NK
Emb	0.755	0.682	1.44175	0	0	NK
Ndufb11	0.828	0.756	0.807035	0	0	NK
Luc7l2	0.882	0.813	0.826796	0	0	NK
Eif4a2	0.672	0.603	0.727015	0	0	NK
Tpm4	0.859	0.79	0.764163	0	0	NK
Gm11808	0.674	0.606	0.811995	0	0	NK
Snrpg	0.848	0.78	0.797054	0	0	NK
Krtcap2	0.792	0.725	0.926114	0	0	NK
Snrpd2	0.785	0.718	0.810619	0	0	NK
Eif4b	0.683	0.616	0.755194	0	0	NK
Pnisr	0.608	0.541	0.736547	0	0	NK
Ywhaq	0.775	0.709	0.747272	0	0	NK
Eif3e	0.835	0.77	0.894163	0	0	NK
Ddx21	0.613	0.549	0.835664	0	0	NK
Gm10076	0.711	0.647	1.02891	0	0	NK
Ezr	0.76	0.697	0.500665	0	0	NK
Gnas	0.94	0.878	1.30774	0	0	NK
Arl6ip5	0.587	0.525	0.869037	0	0	NK
Ppp1r12a	0.728	0.666	0.725164	0	0	NK
Rps27rt	0.674	0.613	0.777526	0	0	NK
Ociad1	0.571	0.513	0.806428	0	0	NK
Prmt1	0.557	0.5	0.813986	0	0	NK
Puf60	0.627	0.57	0.658977	0	0	NK
Hspe1	0.847	0.79	0.718387	0	0	NK
Ube3a	0.596	0.539	0.832764	0	0	NK
Ncor1	0.784	0.728	0.712285	0	0	NK
Arglu1	0.649	0.594	0.755977	0	0	NK
Tgfb1	0.903	0.849	0.994776	0	0	NK
Hmgb1	0.922	0.869	0.665948	0	0	NK
Matr3	0.633	0.58	0.701482	0	0	NK
Ankrd11	0.894	0.842	0.7723	0	0	NK
Bptf	0.676	0.624	0.758082	0	0	NK
Polr2e	0.594	0.542	0.689215	0	0	NK
Cdc37	0.754	0.703	0.814691	0	0	NK
Eef1g	0.882	0.831	0.832161	0	0	NK
Zc3h15	0.65	0.602	0.661313	0	0	NK
Magoh	0.671	0.623	0.662502	0	0	NK
Dad1	0.87	0.822	0.740306	0	0	NK
Rpl36a	0.947	0.899	0.975845	0	0	NK
S100a13	0.779	0.732	0.70428	0	0	NK
Syncrip	0.668	0.622	0.697556	0	0	NK
Eif3i	0.761	0.716	0.696623	0	0	NK
Eif3f	0.898	0.853	0.738263	0	0	NK
Npm1	0.929	0.885	0.826682	0	0	NK
Rpl35	0.962	0.918	0.861751	0	0	NK
Fosl2	0.849	0.805	0.51033	0	0	NK
Uqcrh	0.932	0.889	0.598129	0	0	NK
Rpl4	0.937	0.894	0.979437	0	0	NK
Prrc2c	0.854	0.811	0.630445	0	0	NK
Ncl	0.907	0.865	0.714534	0	0	NK
Dnaja1	0.912	0.87	0.887046	0	0	NK
Rpl22	0.967	0.926	0.800816	0	0	NK
Rpl27	0.959	0.918	0.952998	0	0	NK
Rpl31	0.914	0.874	0.642532	0	0	NK
Cnbp	0.891	0.851	0.719117	0	0	NK
Snrnp70	0.798	0.758	0.657059	0	0	NK
Rpl10a	0.959	0.919	1.01593	0	0	NK
Ptprc	0.992	0.953	1.10785	0	0	NK
Anp32b	0.836	0.797	0.569317	0	0	NK
Sub1	0.941	0.902	1.1332	0	0	NK
Tra2b	0.849	0.81	0.607338	0	0	NK
Leprotl1	0.683	0.645	0.52746	0	0	NK
Eif3h	0.88	0.842	0.837124	0	0	NK
Atp5h	0.921	0.884	0.528528	0	0	NK
Rps17	0.931	0.896	0.597631	0	0	NK
Supt4a	0.781	0.746	0.652952	0	0	NK
Dnajb6	0.845	0.81	0.593987	0	0	NK
Rps28	0.968	0.933	0.627262	0	0	NK
Rps18	0.971	0.936	0.986191	0	0	NK
Tomm5	0.629	0.595	0.644202	0	0	NK
Rpl5	0.952	0.918	0.989531	0	0	NK
Rpl36	0.973	0.94	1.0662	0	0	NK
Paip2	0.749	0.716	0.591757	0	0	NK
Rpl23a	0.956	0.923	0.930961	0	0	NK
Ptp4a2	0.881	0.849	0.620138	0	0	NK
Atp5d	0.883	0.851	0.680411	0	0	NK
Rpl38	0.987	0.955	1.062	0	0	NK
Eef1b2	0.944	0.912	0.889386	0	0	NK
Rps4x	0.974	0.943	0.976779	0	0	NK
Ndufa13	0.883	0.852	0.567204	0	0	NK
Anp32a	0.8	0.769	0.647026	0	0	NK
Eif3d	0.645	0.614	0.645114	0	0	NK
Rpl3	0.962	0.931	1.03342	0	0	NK
Snrpf	0.774	0.744	0.604179	0	0	NK
Naca	0.937	0.907	0.708061	0	0	NK
Rpl7a	0.953	0.923	0.554206	0	0	NK
Rpl12	0.965	0.935	1.08904	0	0	NK
Eif3m	0.76	0.731	0.695528	0	0	NK
Sec11a	0.726	0.697	0.717384	0	0	NK
Srrm2	0.909	0.88	0.543493	0	0	NK
Snrpe	0.836	0.807	0.567624	0	0	NK
Rpl14	0.95	0.922	0.856016	0	0	NK
Nol7	0.706	0.678	0.565706	0	0	NK
Pabpc1	0.955	0.927	0.595566	0	0	NK
Ptma	0.979	0.952	0.578994	0	0	NK
Rps21	0.988	0.961	0.848595	0	0	NK
Rps15a	0.982	0.955	1.14921	0	0	NK
Rps20	0.987	0.961	0.901239	0	0	NK
Rpl39	0.986	0.961	0.955697	0	0	NK
Sri	0.796	0.771	0.520658	0	0	NK
Gabarapl2	0.719	0.694	0.62313	0	0	NK
Rpl37	0.986	0.961	0.87374	0	0	NK
Eef2	0.954	0.929	0.781074	0	0	NK
Rpl37a	0.992	0.968	0.811926	0	0	NK
Rpl11	0.976	0.952	0.815233	0	0	NK
Rpl6	0.963	0.939	0.77938	0	0	NK
Rpsa	0.981	0.957	1.06263	0	0	NK
Rpl24	0.965	0.942	0.644756	0	0	NK
Rps15	0.96	0.937	0.819972	0	0	NK
Rpl15	0.957	0.934	0.869178	0	0	NK
Ssb	0.735	0.713	0.514675	0	0	NK
Cd52	0.985	0.963	0.573766	0	0	NK
Rps5	0.969	0.947	0.998308	0	0	NK
Rpl26	0.965	0.943	0.65521	0	0	NK
Nme1	0.771	0.749	0.912164	0	0	NK
Rpl30	0.985	0.963	0.826395	0	0	NK
2410015M20Rik	0.717	0.695	0.547392	0	0	NK
Rack1	0.956	0.934	0.81172	0	0	NK
Rpl34	0.978	0.957	0.841183	0	0	NK
Cct5	0.746	0.725	0.558015	0	0	NK
Hnrnpa3	0.89	0.87	0.518658	0	0	NK
Ran	0.833	0.813	0.531963	0	0	NK
Hnrnpa0	0.876	0.856	0.519372	0	0	NK
Rps6	0.952	0.932	0.896136	0	0	NK
Rpl7	0.964	0.945	0.857485	0	0	NK
Phb2	0.677	0.659	0.603649	0	0	NK
Rps19	0.971	0.953	0.519776	0	0	NK
Rplp2	0.984	0.966	0.72404	0	0	NK
Cct4	0.73	0.712	0.576733	0	0	NK
Rpl35a	0.986	0.968	0.501349	0	0	NK
Reep5	0.865	0.847	0.536801	0	0	NK
Rps3a1	0.985	0.968	1.00167	0	0	NK
Rps8	0.989	0.972	0.750506	0	0	NK
Rpl32	0.977	0.96	0.966529	0	0	NK
Rps11	0.974	0.957	0.927589	0	0	NK
Rps23	0.979	0.962	0.805616	0	0	NK
Rps7	0.969	0.953	1.07799	0	0	NK
Rpl18	0.973	0.958	0.866116	0	0	NK
Rps26	0.962	0.947	0.6353	0	0	NK
Rps24	0.991	0.976	1.02808	0	0	NK
Cd47	0.921	0.906	0.533917	0	0	NK
Rpl28	0.966	0.952	0.763547	0	0	NK
Rps2	0.976	0.962	0.789572	0	0	NK
Jund	0.945	0.931	0.70442	0	0	NK
Cct7	0.706	0.693	0.573447	0	0	NK
Rpl27a	0.983	0.97	0.886754	0	0	NK
Rpl19	0.982	0.969	0.802655	0	0	NK
Rpl21	0.963	0.951	0.979357	0	0	NK
Rps3	0.971	0.959	1.0662	0	0	NK
Rpl13	0.986	0.974	1.04157	0	0	NK
Rpl8	0.974	0.962	0.850556	0	0	NK
Rps27a	0.989	0.978	0.607777	0	0	NK
Rps10	0.982	0.971	0.898034	0	0	NK
Rpl41	0.993	0.983	0.689199	0	0	NK
Rps14	0.973	0.963	0.794393	0	0	NK
Rplp0	0.972	0.963	0.763776	0	0	NK
Rps13	0.975	0.966	0.846751	0	0	NK
Rps12	0.984	0.975	0.839885	0	0	NK
Rpl9	0.979	0.971	0.939789	0	0	NK
Rpl18a	0.975	0.968	0.913225	0	0	NK
Rplp1	0.988	0.981	0.830797	0	0	NK
Eef1a1	0.992	0.986	0.869546	0	0	NK
Rpl23	0.99	0.984	0.83249	0	0	NK
Rps16	0.979	0.975	0.829421	0	0	NK
Rpl10	0.966	0.963	0.887431	0	0	NK
Rps27	0.983	0.98	0.882182	0	0	NK
Myl6	0.96	0.957	0.843718	0	0	NK
Rpl17	0.963	0.966	0.916517	0	0	NK
Rps9	0.984	0.986	0.521113	0	0	NK
Eif5a	0.9	0.899	0.570338	0	0	NK
Hadhb	0.528	0.46	0.865499	0.000000000000000000000000000000000000000000000000000000000000000000000000000000000000000000000000000000000000000000000000000000000000000000000000000000000000000000000000000000000000000000000000000000000000000000000000000000000000000000000000000000000000000000000000000000000000000000000000000000000000000000580720168851089	0.0000000000000000000000000000000000000000000000000000000000000000000000000000000000000000000000000000000000000000000000000000000000000000000000000000000000000000000000000000000000000000000000000000000000000000000000000000000000000000000000000000000000000000000000000000000000000000000000000000000000000120551699851798	NK
Mdp1	0.449	0.358	0.934552	0.0000000000000000000000000000000000000000000000000000000000000000000000000000000000000000000000000000000000000000000000000000000000000000000000000000000000000000000000000000000000000000000000000000000000000000000000000000000000000000000000000000000000000000000000000000000000000000000000000000000000000000184850943866766	0.00000000000000000000000000000000000000000000000000000000000000000000000000000000000000000000000000000000000000000000000000000000000000000000000000000000000000000000000000000000000000000000000000000000000000000000000000000000000000000000000000000000000000000000000000000000000000000000000000000000000038373207437302	NK
Hsd17b10	0.502	0.438	0.845937	0.0000000000000000000000000000000000000000000000000000000000000000000000000000000000000000000000000000000000000000000000000000000000000000000000000000000000000000000000000000000000000000000000000000000000000000000000000000000000000000000000000000000000000000000000000000000000000000000000000000000000000000268601941440354	0.000000000000000000000000000000000000000000000000000000000000000000000000000000000000000000000000000000000000000000000000000000000000000000000000000000000000000000000000000000000000000000000000000000000000000000000000000000000000000000000000000000000000000000000000000000000000000000000000000000000000557590770236032	NK
Akna	0.38	0.268	1.00258	0.00000000000000000000000000000000000000000000000000000000000000000000000000000000000000000000000000000000000000000000000000000000000000000000000000000000000000000000000000000000000000000000000000000000000000000000000000000000000000000000000000000000000000000000000000000000000000000000000000000000000000220629185298859	0.0000000000000000000000000000000000000000000000000000000000000000000000000000000000000000000000000000000000000000000000000000000000000000000000000000000000000000000000000000000000000000000000000000000000000000000000000000000000000000000000000000000000000000000000000000000000000000000000000000000000458004125761902	NK
Tpp2	0.6	0.542	0.778205	0.0000000000000000000000000000000000000000000000000000000000000000000000000000000000000000000000000000000000000000000000000000000000000000000000000000000000000000000000000000000000000000000000000000000000000000000000000000000000000000000000000000000000000000000000000000000000000000000000000000000000000027498112368444	0.0000000000000000000000000000000000000000000000000000000000000000000000000000000000000000000000000000000000000000000000000000000000000000000000000000000000000000000000000000000000000000000000000000000000000000000000000000000000000000000000000000000000000000000000000000000000000000000000000000000000570833314656528	NK
Cdk17	0.353	0.244	1.02494	0.0000000000000000000000000000000000000000000000000000000000000000000000000000000000000000000000000000000000000000000000000000000000000000000000000000000000000000000000000000000000000000000000000000000000000000000000000000000000000000000000000000000000000000000000000000000000000000000000000000000000000105564558259747	0.000000000000000000000000000000000000000000000000000000000000000000000000000000000000000000000000000000000000000000000000000000000000000000000000000000000000000000000000000000000000000000000000000000000000000000000000000000000000000000000000000000000000000000000000000000000000000000000000000000000219141466491408	NK
Cr1l	0.573	0.512	0.799291	0.0000000000000000000000000000000000000000000000000000000000000000000000000000000000000000000000000000000000000000000000000000000000000000000000000000000000000000000000000000000000000000000000000000000000000000000000000000000000000000000000000000000000000000000000000000000000000000000000000000000000000111361364687757	0.000000000000000000000000000000000000000000000000000000000000000000000000000000000000000000000000000000000000000000000000000000000000000000000000000000000000000000000000000000000000000000000000000000000000000000000000000000000000000000000000000000000000000000000000000000000000000000000000000000000231175056955314	NK
Ppp1cc	0.691	0.642	0.519823	0.0000000000000000000000000000000000000000000000000000000000000000000000000000000000000000000000000000000000000000000000000000000000000000000000000000000000000000000000000000000000000000000000000000000000000000000000000000000000000000000000000000000000000000000000000000000000000000000000000000000000795130499543054	0.00000000000000000000000000000000000000000000000000000000000000000000000000000000000000000000000000000000000000000000000000000000000000000000000000000000000000000000000000000000000000000000000000000000000000000000000000000000000000000000000000000000000000000000000000000000000000000000000000000165061140400143	NK
Def6	0.406	0.303	0.91205	0.000000000000000000000000000000000000000000000000000000000000000000000000000000000000000000000000000000000000000000000000000000000000000000000000000000000000000000000000000000000000000000000000000000000000000000000000000000000000000000000000000000000000000000000000000000000000000000000000000000000112232652355642	0.00000000000000000000000000000000000000000000000000000000000000000000000000000000000000000000000000000000000000000000000000000000000000000000000000000000000000000000000000000000000000000000000000000000000000000000000000000000000000000000000000000000000000000000000000000000000000000000000000000232983763025077	NK
Nasp	0.54	0.457	0.766177	0.000000000000000000000000000000000000000000000000000000000000000000000000000000000000000000000000000000000000000000000000000000000000000000000000000000000000000000000000000000000000000000000000000000000000000000000000000000000000000000000000000000000000000000000000000000000000000000000000000000000157365734983636	0.0000000000000000000000000000000000000000000000000000000000000000000000000000000000000000000000000000000000000000000000000000000000000000000000000000000000000000000000000000000000000000000000000000000000000000000000000000000000000000000000000000000000000000000000000000000000000000000000000000032667552925253	NK
Atrx	0.683	0.638	0.637229	0.00000000000000000000000000000000000000000000000000000000000000000000000000000000000000000000000000000000000000000000000000000000000000000000000000000000000000000000000000000000000000000000000000000000000000000000000000000000000000000000000000000000000000000000000000000000000000000000000000000000110954721701711	0.0000000000000000000000000000000000000000000000000000000000000000000000000000000000000000000000000000000000000000000000000000000000000000000000000000000000000000000000000000000000000000000000000000000000000000000000000000000000000000000000000000000000000000000000000000000000000000000000000000230330906780581	NK
Ttc3	0.305	0.205	1.37906	0.00000000000000000000000000000000000000000000000000000000000000000000000000000000000000000000000000000000000000000000000000000000000000000000000000000000000000000000000000000000000000000000000000000000000000000000000000000000000000000000000000000000000000000000000000000000000000000000000000000000644477589542326	0.000000000000000000000000000000000000000000000000000000000000000000000000000000000000000000000000000000000000000000000000000000000000000000000000000000000000000000000000000000000000000000000000000000000000000000000000000000000000000000000000000000000000000000000000000000000000000000000000000133787102813091	NK
Peak1	0.47	0.376	1.02024	0.0000000000000000000000000000000000000000000000000000000000000000000000000000000000000000000000000000000000000000000000000000000000000000000000000000000000000000000000000000000000000000000000000000000000000000000000000000000000000000000000000000000000000000000000000000000000000000000000000000000137991948463961	0.000000000000000000000000000000000000000000000000000000000000000000000000000000000000000000000000000000000000000000000000000000000000000000000000000000000000000000000000000000000000000000000000000000000000000000000000000000000000000000000000000000000000000000000000000000000000000000000000000286457485816337	NK
Phf3	0.657	0.607	0.679013	0.000000000000000000000000000000000000000000000000000000000000000000000000000000000000000000000000000000000000000000000000000000000000000000000000000000000000000000000000000000000000000000000000000000000000000000000000000000000000000000000000000000000000000000000000000000000000000000000000000000296520990573154	0.00000000000000000000000000000000000000000000000000000000000000000000000000000000000000000000000000000000000000000000000000000000000000000000000000000000000000000000000000000000000000000000000000000000000000000000000000000000000000000000000000000000000000000000000000000000000000000000000000615547924330811	NK
Eny2	0.603	0.559	0.691742	0.000000000000000000000000000000000000000000000000000000000000000000000000000000000000000000000000000000000000000000000000000000000000000000000000000000000000000000000000000000000000000000000000000000000000000000000000000000000000000000000000000000000000000000000000000000000000000000000000000000726346533149364	0.0000000000000000000000000000000000000000000000000000000000000000000000000000000000000000000000000000000000000000000000000000000000000000000000000000000000000000000000000000000000000000000000000000000000000000000000000000000000000000000000000000000000000000000000000000000000000000000000000150782276816477	NK
Pole4	0.58	0.529	0.74563	0.00000000000000000000000000000000000000000000000000000000000000000000000000000000000000000000000000000000000000000000000000000000000000000000000000000000000000000000000000000000000000000000000000000000000000000000000000000000000000000000000000000000000000000000000000000000000000000000000000000300954229640483	0.000000000000000000000000000000000000000000000000000000000000000000000000000000000000000000000000000000000000000000000000000000000000000000000000000000000000000000000000000000000000000000000000000000000000000000000000000000000000000000000000000000000000000000000000000000000000000000000000062475088531068	NK
Dhx9	0.5	0.417	0.942021	0.000000000000000000000000000000000000000000000000000000000000000000000000000000000000000000000000000000000000000000000000000000000000000000000000000000000000000000000000000000000000000000000000000000000000000000000000000000000000000000000000000000000000000000000000000000000000000000000000000701976596171089	0.0000000000000000000000000000000000000000000000000000000000000000000000000000000000000000000000000000000000000000000000000000000000000000000000000000000000000000000000000000000000000000000000000000000000000000000000000000000000000000000000000000000000000000000000000000000000000000000000145723321599156	NK
Erh	0.61	0.58	0.698319	0.00000000000000000000000000000000000000000000000000000000000000000000000000000000000000000000000000000000000000000000000000000000000000000000000000000000000000000000000000000000000000000000000000000000000000000000000000000000000000000000000000000000000000000000000000000000000000000000000000159895319917336	0.0000000000000000000000000000000000000000000000000000000000000000000000000000000000000000000000000000000000000000000000000000000000000000000000000000000000000000000000000000000000000000000000000000000000000000000000000000000000000000000000000000000000000000000000000000000000000000000000331926694616398	NK
Bcap31	0.702	0.691	0.581216	0.00000000000000000000000000000000000000000000000000000000000000000000000000000000000000000000000000000000000000000000000000000000000000000000000000000000000000000000000000000000000000000000000000000000000000000000000000000000000000000000000000000000000000000000000000000000000000000000000000182560741003556	0.0000000000000000000000000000000000000000000000000000000000000000000000000000000000000000000000000000000000000000000000000000000000000000000000000000000000000000000000000000000000000000000000000000000000000000000000000000000000000000000000000000000000000000000000000000000000000000000000378977842249282	NK
Lsm1	0.452	0.365	0.881222	0.000000000000000000000000000000000000000000000000000000000000000000000000000000000000000000000000000000000000000000000000000000000000000000000000000000000000000000000000000000000000000000000000000000000000000000000000000000000000000000000000000000000000000000000000000000000000000000000000163375512391761	0.00000000000000000000000000000000000000000000000000000000000000000000000000000000000000000000000000000000000000000000000000000000000000000000000000000000000000000000000000000000000000000000000000000000000000000000000000000000000000000000000000000000000000000000000000000000000000000000339151226174056	NK
Irf2bpl	0.431	0.332	1.04377	0.00000000000000000000000000000000000000000000000000000000000000000000000000000000000000000000000000000000000000000000000000000000000000000000000000000000000000000000000000000000000000000000000000000000000000000000000000000000000000000000000000000000000000000000000000000000000000000000000038012331150086	0.00000000000000000000000000000000000000000000000000000000000000000000000000000000000000000000000000000000000000000000000000000000000000000000000000000000000000000000000000000000000000000000000000000000000000000000000000000000000000000000000000000000000000000000000000000000000000000000789097982344636	NK
Dpm3	0.583	0.529	0.765671	0.0000000000000000000000000000000000000000000000000000000000000000000000000000000000000000000000000000000000000000000000000000000000000000000000000000000000000000000000000000000000000000000000000000000000000000000000000000000000000000000000000000000000000000000000000000000000000000000000185522254738134	0.000000000000000000000000000000000000000000000000000000000000000000000000000000000000000000000000000000000000000000000000000000000000000000000000000000000000000000000000000000000000000000000000000000000000000000000000000000000000000000000000000000000000000000000000000000000000000000385125648610892	NK
Mical1	0.364	0.258	0.999057	0.0000000000000000000000000000000000000000000000000000000000000000000000000000000000000000000000000000000000000000000000000000000000000000000000000000000000000000000000000000000000000000000000000000000000000000000000000000000000000000000000000000000000000000000000000000000000000000000000628042289612066	0.00000000000000000000000000000000000000000000000000000000000000000000000000000000000000000000000000000000000000000000000000000000000000000000000000000000000000000000000000000000000000000000000000000000000000000000000000000000000000000000000000000000000000000000000000000000000000000130375298900569	NK
Herc1	0.505	0.423	0.94873	0.000000000000000000000000000000000000000000000000000000000000000000000000000000000000000000000000000000000000000000000000000000000000000000000000000000000000000000000000000000000000000000000000000000000000000000000000000000000000000000000000000000000000000000000000000000000000000000000167941175519908	0.00000000000000000000000000000000000000000000000000000000000000000000000000000000000000000000000000000000000000000000000000000000000000000000000000000000000000000000000000000000000000000000000000000000000000000000000000000000000000000000000000000000000000000000000000000000000000000348629086261777	NK
Arid4b	0.609	0.545	0.700763	0.00000000000000000000000000000000000000000000000000000000000000000000000000000000000000000000000000000000000000000000000000000000000000000000000000000000000000000000000000000000000000000000000000000000000000000000000000000000000000000000000000000000000000000000000000000000000000000000979593304374432	0.000000000000000000000000000000000000000000000000000000000000000000000000000000000000000000000000000000000000000000000000000000000000000000000000000000000000000000000000000000000000000000000000000000000000000000000000000000000000000000000000000000000000000000000000000000000000000203353774055088	NK
Gar1	0.363	0.267	1.04809	0.000000000000000000000000000000000000000000000000000000000000000000000000000000000000000000000000000000000000000000000000000000000000000000000000000000000000000000000000000000000000000000000000000000000000000000000000000000000000000000000000000000000000000000000000000000000000000000168965976246184	0.00000000000000000000000000000000000000000000000000000000000000000000000000000000000000000000000000000000000000000000000000000000000000000000000000000000000000000000000000000000000000000000000000000000000000000000000000000000000000000000000000000000000000000000000000000000000000350756470089453	NK
Fubp1	0.644	0.602	0.65438	0.0000000000000000000000000000000000000000000000000000000000000000000000000000000000000000000000000000000000000000000000000000000000000000000000000000000000000000000000000000000000000000000000000000000000000000000000000000000000000000000000000000000000000000000000000000000000000531309434666534	0.00000000000000000000000000000000000000000000000000000000000000000000000000000000000000000000000000000000000000000000000000000000000000000000000000000000000000000000000000000000000000000000000000000000000000000000000000000000000000000000000000000000000000000000000000000000110294525542426	NK
Dhx36	0.496	0.416	0.879492	0.000000000000000000000000000000000000000000000000000000000000000000000000000000000000000000000000000000000000000000000000000000000000000000000000000000000000000000000000000000000000000000000000000000000000000000000000000000000000000000000000000000000000000000000000000000000000985898451306991	0.0000000000000000000000000000000000000000000000000000000000000000000000000000000000000000000000000000000000000000000000000000000000000000000000000000000000000000000000000000000000000000000000000000000000000000000000000000000000000000000000000000000000000000000000000000000204662659506818	NK
Lta4h	0.367	0.277	1.20571	0.0000000000000000000000000000000000000000000000000000000000000000000000000000000000000000000000000000000000000000000000000000000000000000000000000000000000000000000000000000000000000000000000000000000000000000000000000000000000000000000000000000000000000000000000000000000000395611522872606	0.000000000000000000000000000000000000000000000000000000000000000000000000000000000000000000000000000000000000000000000000000000000000000000000000000000000000000000000000000000000000000000000000000000000000000000000000000000000000000000000000000000000000000000000000000000821249960331243	NK
Lsm5	0.571	0.513	0.674991	0.00000000000000000000000000000000000000000000000000000000000000000000000000000000000000000000000000000000000000000000000000000000000000000000000000000000000000000000000000000000000000000000000000000000000000000000000000000000000000000000000000000000000000000000000000000000577048163660801	0.000000000000000000000000000000000000000000000000000000000000000000000000000000000000000000000000000000000000000000000000000000000000000000000000000000000000000000000000000000000000000000000000000000000000000000000000000000000000000000000000000000000000000000000000000119789428294346	NK
Pspc1	0.358	0.262	1.14062	0.000000000000000000000000000000000000000000000000000000000000000000000000000000000000000000000000000000000000000000000000000000000000000000000000000000000000000000000000000000000000000000000000000000000000000000000000000000000000000000000000000000000000000000000000000000426626827434535	0.00000000000000000000000000000000000000000000000000000000000000000000000000000000000000000000000000000000000000000000000000000000000000000000000000000000000000000000000000000000000000000000000000000000000000000000000000000000000000000000000000000000000000000000000000885634631071351	NK
Eci1	0.384	0.296	1.02458	0.000000000000000000000000000000000000000000000000000000000000000000000000000000000000000000000000000000000000000000000000000000000000000000000000000000000000000000000000000000000000000000000000000000000000000000000000000000000000000000000000000000000000000000000000000103326243722348	0.00000000000000000000000000000000000000000000000000000000000000000000000000000000000000000000000000000000000000000000000000000000000000000000000000000000000000000000000000000000000000000000000000000000000000000000000000000000000000000000000000000000000000000000000214494949343222	NK
Thrap3	0.664	0.63	0.705267	0.00000000000000000000000000000000000000000000000000000000000000000000000000000000000000000000000000000000000000000000000000000000000000000000000000000000000000000000000000000000000000000000000000000000000000000000000000000000000000000000000000000000000000000000000000748558838634335	0.000000000000000000000000000000000000000000000000000000000000000000000000000000000000000000000000000000000000000000000000000000000000000000000000000000000000000000000000000000000000000000000000000000000000000000000000000000000000000000000000000000000000000000000155393329312102	NK
Itga4	0.58	0.503	0.824351	0.0000000000000000000000000000000000000000000000000000000000000000000000000000000000000000000000000000000000000000000000000000000000000000000000000000000000000000000000000000000000000000000000000000000000000000000000000000000000000000000000000000000000000000000000300072092555007	0.00000000000000000000000000000000000000000000000000000000000000000000000000000000000000000000000000000000000000000000000000000000000000000000000000000000000000000000000000000000000000000000000000000000000000000000000000000000000000000000000000000000000000000062291965693494	NK
Kpna1	0.46	0.38	1.01639	0.0000000000000000000000000000000000000000000000000000000000000000000000000000000000000000000000000000000000000000000000000000000000000000000000000000000000000000000000000000000000000000000000000000000000000000000000000000000000000000000000000000000000000000000152065007274292	0.000000000000000000000000000000000000000000000000000000000000000000000000000000000000000000000000000000000000000000000000000000000000000000000000000000000000000000000000000000000000000000000000000000000000000000000000000000000000000000000000000000000000000315671748600703	NK
Rtf1	0.603	0.555	0.694819	0.0000000000000000000000000000000000000000000000000000000000000000000000000000000000000000000000000000000000000000000000000000000000000000000000000000000000000000000000000000000000000000000000000000000000000000000000000000000000000000000000000000000000000000000978010630579736	0.00000000000000000000000000000000000000000000000000000000000000000000000000000000000000000000000000000000000000000000000000000000000000000000000000000000000000000000000000000000000000000000000000000000000000000000000000000000000000000000000000000000000000203025226802047	NK
Glrx5	0.55	0.49	0.73074	0.0000000000000000000000000000000000000000000000000000000000000000000000000000000000000000000000000000000000000000000000000000000000000000000000000000000000000000000000000000000000000000000000000000000000000000000000000000000000000000000000000000000000000000022745056760114	0.0000000000000000000000000000000000000000000000000000000000000000000000000000000000000000000000000000000000000000000000000000000000000000000000000000000000000000000000000000000000000000000000000000000000000000000000000000000000000000000000000000000000000472164633283207	NK
Ilf2	0.414	0.326	0.993114	0.0000000000000000000000000000000000000000000000000000000000000000000000000000000000000000000000000000000000000000000000000000000000000000000000000000000000000000000000000000000000000000000000000000000000000000000000000000000000000000000000000000000000000000377481001306737	0.000000000000000000000000000000000000000000000000000000000000000000000000000000000000000000000000000000000000000000000000000000000000000000000000000000000000000000000000000000000000000000000000000000000000000000000000000000000000000000000000000000000000783612810612656	NK
Gmps	0.436	0.356	0.886316	0.0000000000000000000000000000000000000000000000000000000000000000000000000000000000000000000000000000000000000000000000000000000000000000000000000000000000000000000000000000000000000000000000000000000000000000000000000000000000000000000000000000000000341583042680035	0.000000000000000000000000000000000000000000000000000000000000000000000000000000000000000000000000000000000000000000000000000000000000000000000000000000000000000000000000000000000000000000000000000000000000000000000000000000000000000000000000000000709092238299484	NK
Suclg1	0.557	0.523	0.683442	0.00000000000000000000000000000000000000000000000000000000000000000000000000000000000000000000000000000000000000000000000000000000000000000000000000000000000000000000000000000000000000000000000000000000000000000000000000000000000000000000000000000000329726396482953	0.0000000000000000000000000000000000000000000000000000000000000000000000000000000000000000000000000000000000000000000000000000000000000000000000000000000000000000000000000000000000000000000000000000000000000000000000000000000000000000000000000000684479026458962	NK
Pop5	0.447	0.369	0.836589	0.00000000000000000000000000000000000000000000000000000000000000000000000000000000000000000000000000000000000000000000000000000000000000000000000000000000000000000000000000000000000000000000000000000000000000000000000000000000000000000000000000000000787775410702418	0.000000000000000000000000000000000000000000000000000000000000000000000000000000000000000000000000000000000000000000000000000000000000000000000000000000000000000000000000000000000000000000000000000000000000000000000000000000000000000000000000000163534297507715	NK
Gas7	0.399	0.291	0.818668	0.000000000000000000000000000000000000000000000000000000000000000000000000000000000000000000000000000000000000000000000000000000000000000000000000000000000000000000000000000000000000000000000000000000000000000000000000000000000000000000000000000000014924513617121	0.000000000000000000000000000000000000000000000000000000000000000000000000000000000000000000000000000000000000000000000000000000000000000000000000000000000000000000000000000000000000000000000000000000000000000000000000000000000000000000000000000309817978177815	NK
Eml4	0.455	0.375	0.887895	0.0000000000000000000000000000000000000000000000000000000000000000000000000000000000000000000000000000000000000000000000000000000000000000000000000000000000000000000000000000000000000000000000000000000000000000000000000000000000000000000000000000000556351657918994	0.00000000000000000000000000000000000000000000000000000000000000000000000000000000000000000000000000000000000000000000000000000000000000000000000000000000000000000000000000000000000000000000000000000000000000000000000000000000000000000000000000115493040667404	NK
Vps28	0.681	0.668	0.503867	0.000000000000000000000000000000000000000000000000000000000000000000000000000000000000000000000000000000000000000000000000000000000000000000000000000000000000000000000000000000000000000000000000000000000000000000000000000000000000000000000000000000065336804207626	0.00000000000000000000000000000000000000000000000000000000000000000000000000000000000000000000000000000000000000000000000000000000000000000000000000000000000000000000000000000000000000000000000000000000000000000000000000000000000000000000000000135632671854611	NK
Camk2g	0.308	0.216	1.15665	0.000000000000000000000000000000000000000000000000000000000000000000000000000000000000000000000000000000000000000000000000000000000000000000000000000000000000000000000000000000000000000000000000000000000000000000000000000000000000000000000000000000338324913003502	0.0000000000000000000000000000000000000000000000000000000000000000000000000000000000000000000000000000000000000000000000000000000000000000000000000000000000000000000000000000000000000000000000000000000000000000000000000000000000000000000000000070232868690397	NK
Cish	0.393	0.291	0.851626	0.00000000000000000000000000000000000000000000000000000000000000000000000000000000000000000000000000000000000000000000000000000000000000000000000000000000000000000000000000000000000000000000000000000000000000000000000000000000000000000000000000000352405006949475	0.0000000000000000000000000000000000000000000000000000000000000000000000000000000000000000000000000000000000000000000000000000000000000000000000000000000000000000000000000000000000000000000000000000000000000000000000000000000000000000000000000731557553926415	NK
Plscr1	0.445	0.348	0.685135	0.000000000000000000000000000000000000000000000000000000000000000000000000000000000000000000000000000000000000000000000000000000000000000000000000000000000000000000000000000000000000000000000000000000000000000000000000000000000000000000000000000130107482387868	0.00000000000000000000000000000000000000000000000000000000000000000000000000000000000000000000000000000000000000000000000000000000000000000000000000000000000000000000000000000000000000000000000000000000000000000000000000000000000000000000000270090122688976	NK
Lsm8	0.509	0.446	0.801937	0.00000000000000000000000000000000000000000000000000000000000000000000000000000000000000000000000000000000000000000000000000000000000000000000000000000000000000000000000000000000000000000000000000000000000000000000000000000000000000000000000000160183119117781	3.3252E-239	NK
Sf3b3	0.54	0.477	0.820122	0.00000000000000000000000000000000000000000000000000000000000000000000000000000000000000000000000000000000000000000000000000000000000000000000000000000000000000000000000000000000000000000000000000000000000000000000000000000000000000000000000000421713023396786	8.7543E-239	NK
Gnptg	0.318	0.229	1.19811	0.0000000000000000000000000000000000000000000000000000000000000000000000000000000000000000000000000000000000000000000000000000000000000000000000000000000000000000000000000000000000000000000000000000000000000000000000000000000000000000000000000112593428112039	2.3373E-238	NK
Peli1	0.676	0.628	0.537801	0.00000000000000000000000000000000000000000000000000000000000000000000000000000000000000000000000000000000000000000000000000000000000000000000000000000000000000000000000000000000000000000000000000000000000000000000000000000000000000000000000753915478193175	1.5651E-235	NK
Hnrnph1	0.683	0.643	0.678348	2.3369E-238	4.8513E-234	NK
Zfp706	0.676	0.658	0.509788	6.6989E-238	1.3906E-233	NK
B4galt1	0.636	0.572	0.723166	2.3994E-236	4.9809E-232	NK
Parp8	0.371	0.284	1.16999	2.7129E-236	5.6318E-232	NK
Polr3k	0.384	0.303	0.927308	8.0756E-236	1.6764E-231	NK
Taf1d	0.592	0.546	0.715311	3.3525E-235	6.9594E-231	NK
Cab39	0.602	0.561	0.619908	1.6301E-233	3.3838E-229	NK
Pde3b	0.457	0.375	0.956261	1.4135E-231	2.9342E-227	NK
Las1l	0.306	0.218	1.07828	1.3421E-230	2.786E-226	NK
Sulf2	0.42	0.326	0.957343	1.2592E-229	2.614E-225	NK
Dok2	0.507	0.41	0.635671	2.1048E-229	4.3694E-225	NK
Stk4	0.553	0.498	0.757542	1.0131E-228	2.103E-224	NK
Gstp1	0.357	0.266	0.882504	4.1216E-228	8.5561E-224	NK
H2-Ke6	0.348	0.265	1.00444	4.8175E-228	1.0001E-223	NK
Sema4a	0.554	0.47	0.565822	1.018E-225	2.1132E-221	NK
Nsmce4a	0.507	0.447	0.756836	2.3921E-225	4.9657E-221	NK
Dnajc15	0.569	0.552	0.727258	1.3659E-222	2.8355E-218	NK
Ifi27	0.52	0.453	0.626445	3.4704E-222	7.2041E-218	NK
Polr2l	0.371	0.291	1.02885	3.0738E-219	6.3808E-215	NK
Ppil4	0.435	0.359	0.861973	6.6353E-219	1.3774E-214	NK
Sfr1	0.701	0.686	0.545674	8.3519E-219	1.7338E-214	NK
Bclaf1	0.679	0.657	0.571743	1.3168E-218	2.7335E-214	NK
Zc3h13	0.511	0.449	0.812956	1.6265E-218	3.3764E-214	NK
Gm10073	0.364	0.287	0.985083	2.6567E-217	5.5149E-213	NK
Exosc3	0.449	0.382	0.788543	1.3778E-215	2.8602E-211	NK
Kdm5a	0.507	0.443	0.789803	2.5891E-215	5.3748E-211	NK
Cdk6	0.458	0.381	0.759787	2.1655E-214	4.4953E-210	NK
Rwdd1	0.644	0.648	0.540383	2.8165E-214	5.8468E-210	NK
Rrad	0.35	0.254	0.58784	1.5731E-213	3.2655E-209	NK
Epb41	0.577	0.517	0.790216	1.3269E-212	2.7544E-208	NK
Nucb1	0.619	0.601	0.626079	2.8947E-212	6.0092E-208	NK
Mat2b	0.495	0.43	0.642458	5.2676E-212	1.0935E-207	NK
Tia1	0.321	0.234	1.07574	1.5361E-211	3.1887E-207	NK
Hspa14	0.466	0.403	0.7716	2.33E-210	4.8368E-206	NK
Fbxo9	0.301	0.219	1.11072	1.1779E-209	2.4451E-205	NK
Eif1ax	0.597	0.581	0.561314	8.9585E-208	1.8597E-203	NK
Timm17b	0.435	0.367	0.756776	1.2012E-207	2.4936E-203	NK
Foxp1	0.621	0.558	0.614556	2.7554E-207	5.72E-203	NK
Arl4a	0.35	0.265	0.943239	4.8713E-207	1.0112E-202	NK
Git2	0.601	0.561	0.731245	1.092E-205	2.267E-201	NK
Numa1	0.446	0.375	0.841441	9.07E-205	1.8828E-200	NK
1110008P14Rik	0.432	0.36	0.72445	2.1653E-204	4.495E-200	NK
Mgat5	0.419	0.345	0.98719	8.0484E-203	1.6708E-198	NK
Ssbp3	0.325	0.24	0.898717	1.4359E-202	2.9807E-198	NK
Cct3	0.636	0.621	0.519443	3.0716E-202	6.3764E-198	NK
Sirt7	0.485	0.423	0.776591	1.5028E-201	3.1197E-197	NK
Efr3a	0.517	0.465	0.795743	1.6704E-201	3.4676E-197	NK
Dock8	0.582	0.547	0.646939	4.813E-200	9.9913E-196	NK
Pde4d	0.314	0.221	0.751959	2.6042E-199	5.406E-195	NK
Hnrnpr	0.512	0.458	0.717936	3.0575E-199	6.347E-195	NK
Rnf187	0.612	0.584	0.54279	1.2725E-198	2.6415E-194	NK
Aimp1	0.613	0.596	0.552332	2.9874E-198	6.2016E-194	NK
Rpa1	0.309	0.228	0.99504	1.0137E-197	2.1043E-193	NK
Slc7a1	0.303	0.22	1.12446	1.6396E-194	3.4037E-190	NK
Helz	0.317	0.236	1.03678	2.2888E-194	4.7514E-190	NK
Tmem30a	0.613	0.592	0.603263	6.2849E-194	1.3047E-189	NK
Adss	0.455	0.388	0.677964	2.4154E-192	5.014E-188	NK
Med10	0.541	0.512	0.713182	7.2789E-191	1.511E-186	NK
Ppig	0.743	0.722	0.511735	9.641E-191	2.0014E-186	NK
Rbm4b	0.337	0.256	1.04668	2.1702E-190	4.5051E-186	NK
Ssh2	0.624	0.568	0.670956	4.0351E-190	8.3766E-186	NK
Abt1	0.314	0.235	0.947086	9.235E-190	1.9171E-185	NK
Nt5c	0.631	0.612	0.515403	1.6332E-189	3.3904E-185	NK
Ppie	0.345	0.272	0.895497	2.7894E-189	5.7904E-185	NK
Crybg1	0.386	0.304	0.860996	2.6915E-188	5.5872E-184	NK
Borcs8	0.47	0.412	0.713983	7.16E-187	1.4863E-182	NK
Nolc1	0.413	0.347	0.877052	7.2112E-187	1.497E-182	NK
Tigd2	0.336	0.257	0.95095	1.8163E-186	3.7704E-182	NK
Mob2	0.347	0.27	0.886365	1.3145E-185	2.7288E-181	NK
mt-Nd4l	0.614	0.556	0.620433	8.5121E-185	1.767E-180	NK
Rpl10-ps3	0.551	0.525	0.624863	1.1385E-184	2.3634E-180	NK
Cmc1	0.522	0.488	0.694334	3.7814E-184	7.8498E-180	NK
Rpia	0.3	0.221	0.89356	4.2845E-184	8.8942E-180	NK
Csnk1g3	0.486	0.436	0.832414	4.6265E-184	9.6042E-180	NK
Tgfbr2	0.593	0.539	0.563894	7.4445E-183	1.5454E-178	NK
Suco	0.424	0.345	0.574272	3.4033E-182	7.0648E-178	NK
Tprgl	0.613	0.591	0.545118	6.1763E-182	1.2821E-177	NK
Impdh2	0.536	0.498	0.623986	8.4679E-182	1.7579E-177	NK
Cir1	0.374	0.298	0.863581	1.5934E-181	3.3078E-177	NK
Ttc39b	0.454	0.382	0.781248	2.4099E-179	5.0027E-175	NK
Tuba4a	0.43	0.354	0.754021	4.9059E-178	1.0184E-173	NK
Ech1	0.572	0.565	0.554904	6.5435E-178	1.3584E-173	NK
Gpatch8	0.455	0.396	0.871985	1.1078E-177	2.2997E-173	NK
Gm42418	0.998	0.995	0.557293	1.475E-177	3.0619E-173	NK
Slc20a1	0.414	0.327	0.511649	8.0186E-177	1.6646E-172	NK
Fbl	0.622	0.619	0.544585	2.0191E-175	4.1914E-171	NK
Mtf2	0.312	0.237	1.05369	7.4102E-173	1.5383E-168	NK
Wdr89	0.598	0.582	0.569315	1.4218E-172	2.9515E-168	NK
St8sia4	0.487	0.404	0.513792	4.8114E-171	9.9879E-167	NK
Nelfb	0.36	0.291	0.950235	1.6004E-170	3.3222E-166	NK
2025-09-09	0.535	0.493	0.583986	5.629E-170	1.1685E-165	NK
Rnaseh2c	0.51	0.464	0.68423	6.9958E-169	1.4523E-164	NK
Zdhhc20	0.494	0.44	0.719983	4.9039E-168	1.018E-163	NK
Prpsap1	0.393	0.333	0.906726	8.5651E-168	1.778E-163	NK
Esco1	0.323	0.249	0.903528	5.7482E-165	1.1933E-160	NK
Sltm	0.61	0.582	0.572307	6.6606E-164	1.3827E-159	NK
Rbm5	0.643	0.622	0.55718	9.8206E-164	2.0387E-159	NK
Tab2	0.604	0.581	0.651052	2.3846E-162	4.9502E-158	NK
Lyar	0.431	0.376	0.755909	2.6716E-162	5.546E-158	NK
Swt1	0.367	0.296	0.813782	4.4385E-162	9.2139E-158	NK
Ctcf	0.546	0.505	0.610021	9.4787E-161	1.9677E-156	NK
Mrps26	0.469	0.42	0.66098	1.7402E-160	3.6124E-156	NK
Larp1b	0.308	0.234	0.865876	3.9491E-160	8.1979E-156	NK
Sidt2	0.53	0.481	0.638918	3.1984E-157	6.6396E-153	NK
Unc45a	0.308	0.237	0.922261	6.7981E-156	1.4112E-151	NK
Fip1l1	0.509	0.47	0.703495	2.3832E-154	4.9474E-150	NK
Etfb	0.58	0.577	0.544554	2.4804E-154	5.149E-150	NK
Nr3c1	0.55	0.528	0.716042	3.1434E-154	6.5253E-150	NK
Mmd	0.306	0.234	0.931447	4.9246E-154	1.0223E-149	NK
Glo1	0.454	0.408	0.696875	1.062E-152	2.2046E-148	NK
Cox20	0.462	0.419	0.72162	1.0887E-152	2.26E-148	NK
Usp34	0.53	0.495	0.71522	1.0705E-151	2.2222E-147	NK
Zfand6	0.582	0.569	0.554797	5.2364E-151	1.087E-146	NK
Tnrc6c	0.503	0.467	0.771891	7.0575E-150	1.4651E-145	NK
Cuta	0.617	0.616	0.508844	3.3174E-149	6.8866E-145	NK
Supt20	0.369	0.305	0.821754	3.5702E-149	7.4113E-145	NK
Oxa1l	0.416	0.362	0.826352	4.3358E-149	9.0007E-145	NK
Dennd1b	0.457	0.397	0.756359	4.7035E-149	9.7639E-145	NK
Synj2bp	0.394	0.336	0.840751	8.954E-149	1.8588E-144	NK
Trim26	0.427	0.373	0.767365	2.143E-148	4.4487E-144	NK
Alkbh1	0.381	0.316	0.819882	3.6834E-147	7.6464E-143	NK
Tulp4	0.416	0.369	1.31875	8.3974E-145	1.7432E-140	NK
Lsm6	0.562	0.54	0.541204	1.9504E-144	4.0489E-140	NK
Ptbp1	0.619	0.604	0.522465	5.9981E-144	1.2452E-139	NK
Fbxw2	0.527	0.496	0.621819	5.1415E-143	1.0673E-138	NK
Fundc2	0.544	0.516	0.516655	1.5589E-141	3.236E-137	NK
Rnf166	0.366	0.306	0.854062	7.5528E-141	1.5679E-136	NK
Zc3h14	0.367	0.309	0.864516	2.1762E-140	4.5176E-136	NK
Pigp	0.335	0.276	0.914178	4.932E-140	1.0238E-135	NK
Dicer1	0.331	0.269	0.986299	5.642E-140	1.1712E-135	NK
Gm26917	0.587	0.562	0.60394	5.7776E-140	1.1994E-135	NK
Arhgap9	0.511	0.481	0.592165	7.6523E-140	1.5885E-135	NK
Isyna1	0.349	0.288	0.728857	7.8117E-140	1.6216E-135	NK
Birc6	0.63	0.615	0.529921	1.913E-139	3.9712E-135	NK
Casp8ap2	0.384	0.314	0.726084	5.0478E-139	1.0479E-134	NK
Parvg	0.304	0.231	0.770545	1.2274E-138	2.5481E-134	NK
Larp7	0.391	0.334	0.797911	2.6539E-137	5.5093E-133	NK
Rbck1	0.516	0.492	0.609706	2.8679E-137	5.9534E-133	NK
Mob4	0.594	0.582	0.510126	1.3143E-136	2.7283E-132	NK
Ikzf1	0.493	0.448	0.685278	7.07E-135	1.4677E-130	NK
Elmsan1	0.316	0.249	0.87334	7.6562E-135	1.5894E-130	NK
Phf20l1	0.549	0.519	0.612918	4.8702E-134	1.011E-129	NK
Txndc11	0.341	0.281	0.984168	1.8461E-133	3.8323E-129	NK
Fam204a	0.401	0.35	0.812769	4.5215E-133	9.3862E-129	NK
Scd2	0.326	0.259	0.972046	4.1803E-131	8.6779E-127	NK
Mrpl9	0.38	0.329	0.821377	2.2785E-130	4.7299E-126	NK
Trabd	0.376	0.321	0.756802	3.6602E-130	7.5983E-126	NK
Gfod1	0.336	0.26	0.531258	7.1328E-130	1.4807E-125	NK
Twistnb	0.473	0.433	0.609016	3.179E-129	6.5993E-125	NK
Hnrnpl	0.57	0.554	0.599879	6.38E-129	1.3244E-124	NK
Setd5	0.377	0.323	0.837653	3.1817E-125	6.6049E-121	NK
Stim1	0.353	0.3	0.975724	6.1892E-125	1.2848E-120	NK
Elovl5	0.344	0.286	0.865705	1.1441E-124	2.3749E-120	NK
Nifk	0.331	0.273	0.78168	1.947E-124	4.0419E-120	NK
Maz	0.412	0.366	0.711414	1.9877E-124	4.1263E-120	NK
Nck1	0.314	0.254	0.973585	1.7619E-122	3.6575E-118	NK
Akap9	0.491	0.449	0.64609	5.4477E-122	1.1309E-117	NK
Znrf2	0.463	0.428	0.743693	6.7152E-121	1.394E-116	NK
Huwe1	0.526	0.502	0.712944	2.9184E-120	6.0583E-116	NK
Ppid	0.345	0.293	0.868088	8.0774E-120	1.6768E-115	NK
Pag1	0.368	0.312	0.648679	7.1505E-118	1.4844E-113	NK
Dcps	0.338	0.284	0.737468	2.1396E-117	4.4417E-113	NK
Unc119	0.425	0.371	0.52428	5.3987E-117	1.1207E-112	NK
C1qbp	0.516	0.501	0.56767	5.8954E-115	1.2238E-110	NK
Cntrl	0.438	0.387	0.594722	3.0672E-114	6.3673E-110	NK
Rfc2	0.447	0.414	0.634724	6.4048E-114	1.3296E-109	NK
Casp3	0.376	0.315	0.54404	2.7471E-113	5.7027E-109	NK
Rpl29	0.718	0.688	0.507871	6.647E-113	1.3799E-108	NK
Pura	0.517	0.493	0.623251	1.2178E-112	2.528E-108	NK
Pum1	0.512	0.489	0.65159	7.419E-111	1.5401E-106	NK
Gspt1	0.557	0.546	0.546722	1.2162E-110	2.5248E-106	NK
Sik1	0.44	0.387	0.642722	2.454E-110	5.0944E-106	NK
4930453N24Rik	0.332	0.281	0.815902	3.1764E-110	6.5938E-106	NK
Ppil2	0.444	0.414	0.692574	3.7433E-110	7.7708E-106	NK
1700123O20Rik	0.434	0.399	0.66134	4.5157E-110	9.374E-106	NK
Snrpa1	0.484	0.461	0.605353	1.0164E-107	2.11E-103	NK
Bbx	0.408	0.354	0.551816	1.0626E-105	2.2058E-101	NK
Phb	0.397	0.367	0.734247	2.1794E-104	4.5242E-100	NK
Nudt5	0.348	0.302	0.721132	4.6845E-103	9.7246E-99	NK
Ubtf	0.509	0.485	0.549607	5.4568E-103	1.13278E-98	NK
Os9	0.602	0.626	0.535744	5.7873E-102	1.20139E-97	NK
Ruvbl1	0.354	0.311	0.736496	8.4847E-102	1.76135E-97	NK
Idh3a	0.374	0.329	0.68593	9.7224E-102	2.01827E-97	NK
Prkcb	0.394	0.345	0.728935	5.1194E-100	1.06273E-95	NK
Sash3	0.319	0.267	0.755191	1.0767E-99	2.23512E-95	NK
Smg6	0.317	0.268	0.887473	2.32615E-98	4.82886E-94	NK
Mrpl41	0.402	0.369	0.677597	1.29082E-97	2.67961E-93	NK
Cerk	0.435	0.406	0.870867	2.33927E-97	4.85609E-93	NK
Pabpn1	0.329	0.282	0.894024	3.91829E-97	8.13398E-93	NK
Tusc3	0.326	0.277	0.774573	9.3091E-97	1.93248E-92	NK
Bet1l	0.378	0.334	0.698309	1.12888E-96	2.34343E-92	NK
Nin	0.408	0.374	0.861888	4.56025E-96	9.46662E-92	NK
Mphosph8	0.326	0.278	0.830081	1.68502E-95	3.49792E-91	NK
Snrnp40	0.406	0.371	0.632547	4.59319E-94	9.53501E-90	NK
Ubr2	0.421	0.392	0.820863	6.57166E-94	1.36421E-89	NK
Baiap2	0.392	0.346	0.70537	1.22043E-91	2.5335E-87	NK
R3hdm1	0.474	0.446	0.659685	1.79429E-91	3.72477E-87	NK
Atg7	0.335	0.292	0.885378	2.52659E-91	5.24494E-87	NK
Smg7	0.315	0.269	0.965481	2.92169E-91	6.06514E-87	NK
Magohb	0.422	0.387	0.554363	3.92775E-91	8.15362E-87	NK
Sertad2	0.42	0.387	0.754539	5.27994E-90	1.09606E-85	NK
Prpf19	0.385	0.353	0.736606	1.26611E-89	2.62832E-85	NK
Nek7	0.454	0.437	0.742369	2.78076E-89	5.77258E-85	NK
Heca	0.362	0.319	0.745772	3.15957E-89	6.55894E-85	NK
Mdm4	0.354	0.313	0.862546	1.33046E-88	2.7619E-84	NK
Rsl24d1	0.414	0.389	0.627417	3.17743E-88	6.59602E-84	NK
Pa2g4	0.505	0.497	0.515658	5.77588E-88	1.19902E-83	NK
Ntan1	0.493	0.496	0.596956	1.01193E-85	2.10067E-81	NK
Nsd1	0.483	0.467	0.665349	5.60811E-85	1.16419E-80	NK
Upf1	0.365	0.33	0.814744	6.92507E-85	1.43758E-80	NK
Hbs1l	0.302	0.261	0.917869	9.71841E-84	2.01744E-79	NK
Itpr2	0.374	0.332	0.576432	3.65575E-83	7.58898E-79	NK
Fam133b	0.451	0.422	0.549631	7.80955E-82	1.62119E-77	NK
Hint3	0.331	0.288	0.682135	1.09636E-81	2.27594E-77	NK
Ppp4r3a	0.449	0.429	0.723903	2.51441E-81	5.21967E-77	NK
Nudt19	0.317	0.277	0.782413	8.72933E-81	1.81212E-76	NK
Vamp2	0.33	0.286	0.672546	2.94192E-80	6.10713E-76	NK
Srsf10	0.497	0.489	0.565914	4.58078E-80	9.50924E-76	NK
Ppa1	0.449	0.43	0.552914	6.35896E-80	1.32006E-75	NK
Armc1	0.341	0.305	0.756855	7.00474E-80	1.45411E-75	NK
Pdrg1	0.34	0.299	0.660247	1.76346E-79	3.66077E-75	NK
Psd4	0.349	0.307	0.650035	4.43399E-79	9.20452E-75	NK
Polr2h	0.316	0.276	0.723254	1.68971E-78	3.50767E-74	NK
Dynll2	0.427	0.395	0.578733	3.80071E-78	7.88989E-74	NK
Cops4	0.486	0.484	0.500212	1.85369E-77	3.84809E-73	NK
Impa1	0.373	0.339	0.636729	7.9195E-77	1.64401E-72	NK
Rasa1	0.359	0.326	0.769829	4.78657E-76	9.93644E-72	NK
Zfp593	0.346	0.311	0.681126	1.11644E-75	2.31763E-71	NK
Chd3	0.337	0.298	0.735047	1.19755E-75	2.48599E-71	NK
Pcmtd1	0.358	0.322	0.722055	2.18422E-74	4.53421E-70	NK
Cdip1	0.349	0.314	0.751642	2.40449E-74	4.99147E-70	NK
Skp1a	0.479	0.471	0.604745	4.10963E-74	8.53119E-70	NK
Mysm1	0.365	0.329	0.711414	4.64326E-74	9.63894E-70	NK
Zbtb8os	0.439	0.427	0.520037	1.73898E-73	3.60995E-69	NK
Nans	0.432	0.416	0.529947	1.85082E-73	3.84212E-69	NK
Lsm7	0.439	0.425	0.564562	1.82095E-71	3.78012E-67	NK
Pqbp1	0.329	0.295	0.791153	7.79088E-71	1.61731E-66	NK
Rangap1	0.36	0.323	0.632428	1.1726E-70	2.4342E-66	NK
Med4	0.319	0.279	0.64747	1.14346E-69	2.37371E-65	NK
Vezf1	0.337	0.302	0.788776	1.92931E-69	4.00505E-65	NK
Acbd6	0.446	0.431	0.5046	2.29566E-69	4.76556E-65	NK
Mphosph10	0.396	0.361	0.512375	8.56678E-69	1.77838E-64	NK
Ssbp1	0.446	0.443	0.592036	1.89179E-67	3.92716E-63	NK
Arfrp1	0.376	0.349	0.625416	3.36768E-67	6.99096E-63	NK
Slc25a36	0.323	0.289	0.845385	5.26049E-67	1.09202E-62	NK
Kin	0.329	0.292	0.623425	1.87386E-66	3.88995E-62	NK
Ddx27	0.35	0.32	0.665212	2.41691E-66	5.01727E-62	NK
Uimc1	0.353	0.323	0.703616	4.02089E-66	8.34697E-62	NK
Scfd1	0.37	0.341	0.637768	5.70964E-66	1.18526E-61	NK
Nxt1	0.304	0.263	0.61498	6.52743E-66	1.35503E-61	NK
Cdc40	0.462	0.451	0.58834	1.67632E-65	3.47987E-61	NK
Wac	0.582	0.592	0.508248	1.63533E-64	3.39477E-60	NK
Phip	0.485	0.477	0.63913	1.94007E-64	4.0274E-60	NK
Rnaset2b	0.348	0.336	0.975139	2.53269E-64	5.25762E-60	NK
Dguok	0.381	0.357	0.595535	6.31204E-64	1.31032E-59	NK
Lars2	0.627	0.651	0.896199	2.20804E-63	4.58368E-59	NK
Nop14	0.322	0.29	0.712199	5.13695E-63	1.06638E-58	NK
Golga4	0.449	0.439	0.688186	4.47401E-58	9.28759E-54	NK
Wdr43	0.376	0.354	0.683627	7.83031E-58	1.62549E-53	NK
Fam220a	0.301	0.269	0.692594	1.57035E-57	3.25989E-53	NK
Elk4	0.318	0.29	0.755842	1.74702E-57	3.62663E-53	NK
Gon4l	0.336	0.309	0.715465	2.27752E-57	4.72791E-53	NK
Dpm1	0.368	0.345	0.670519	2.55404E-57	5.30193E-53	NK
Uchl3	0.363	0.337	0.536083	1.47254E-56	3.05684E-52	NK
B9d2	0.345	0.318	0.577082	4.39407E-56	9.12164E-52	NK
Rictor	0.369	0.344	0.734341	9.67766E-56	2.00899E-51	NK
Sipa1	0.428	0.417	0.600848	1.42542E-55	2.95902E-51	NK
Actl6a	0.41	0.395	0.567444	5.82056E-54	1.20829E-49	NK
Cops3	0.32	0.295	0.697184	1.69861E-53	3.52615E-49	NK
Chfr	0.314	0.284	0.715099	2.84776E-53	5.91167E-49	NK
Usp3	0.373	0.352	0.619703	3.30311E-52	6.85692E-48	NK
Ing1	0.362	0.334	0.531612	3.13654E-51	6.51114E-47	NK
Abce1	0.36	0.337	0.618082	6.08002E-51	1.26215E-46	NK
Rps6kb1	0.384	0.364	0.595057	4.37676E-50	9.08572E-46	NK
Srpk2	0.382	0.363	0.639863	6.858E-50	1.42365E-45	NK
Mogs	0.333	0.306	0.629961	8.52525E-50	1.76976E-45	NK
Ccny	0.329	0.304	0.655629	1.01647E-49	2.1101E-45	NK
Spcs3	0.446	0.442	0.577474	2.31069E-49	4.79677E-45	NK
Ddx18	0.381	0.364	0.565497	4.27877E-49	8.8823E-45	NK
Hp1bp3	0.453	0.444	0.500187	2.91565E-48	6.05259E-44	NK
Hsph1	0.334	0.305	0.563723	4.77387E-48	9.91008E-44	NK
Ankrd13a	0.483	0.485	0.501617	6.4484E-48	1.33862E-43	NK
Lrmp	0.397	0.382	0.588196	1.37533E-47	2.85504E-43	NK
Slc30a9	0.359	0.341	0.686286	1.83895E-47	3.81748E-43	NK
Mak16	0.329	0.305	0.621283	1.2799E-46	2.65694E-42	NK
Fmc1	0.325	0.304	0.612485	3.45116E-46	7.16426E-42	NK
Arhgap15	0.437	0.422	0.503739	6.41213E-46	1.33109E-41	NK
Appl1	0.317	0.291	0.633303	7.59435E-46	1.57651E-41	NK
Itch	0.424	0.419	0.610428	1.8543E-45	3.84933E-41	NK
Cdk12	0.486	0.49	0.511107	2.19431E-45	4.55518E-41	NK
Arhgap18	0.399	0.382	0.57081	3.65537E-45	7.58817E-41	NK
Taf1	0.322	0.296	0.646681	4.82551E-45	1.00173E-40	NK
Ccdc47	0.396	0.385	0.596264	2.98827E-44	6.20335E-40	NK
Dtymk	0.347	0.325	0.50774	1.88582E-43	3.91477E-39	NK
Hdac1	0.439	0.434	0.509225	5.58299E-43	1.15897E-38	NK
Cpsf6	0.434	0.431	0.568381	7.16248E-43	1.48686E-38	NK
Gnptab	0.322	0.303	0.922355	3.91633E-42	8.12991E-38	NK
Esf1	0.371	0.353	0.570913	5.74111E-42	1.1918E-37	NK
Gpbp1l1	0.328	0.309	0.713477	2.24919E-41	4.66908E-37	NK
Tcp11l2	0.352	0.331	0.582606	4.37024E-41	9.07218E-37	NK
Rassf5	0.386	0.37	0.509547	4.67282E-41	9.7003E-37	NK
Blmh	0.382	0.37	0.527202	9.35917E-41	1.94287E-36	NK
Tnks2	0.433	0.435	0.716529	1.13321E-40	2.35243E-36	NK
Mta3	0.355	0.338	0.537231	4.87226E-40	1.01143E-35	NK
[truncated: 10,780 more rows]

## Sheet: sTab3
Supplementary table 3: Markers for each of the T cell subpopulations
gene	pct.1	pct.2	avg_log2FC	p_val	p_val_adj	cluster
Gpm6b	0.449	0.138	1.92769	0.00000000000000000000000000000000000000000000000000000000000000000000000000000000000000000000000000000000000000000000000000000000000000000000000000000000000000000000000000000000000000000000000000000000000000000000000000000000000000000000000000000000000000614737369225809	0.000000000000000000000000000000000000000000000000000000000000000000000000000000000000000000000000000000000000000000000000000000000000000000000000000000000000000000000000000000000000000000000000000000000000000000000000000000000000000000000000000000000127613330477586	CD4_Th1
Bhlhe40	0.966	0.738	0.876193	4.25496e-214	8.83286e-210	CD4_Th1
Igfbp7	0.405	0.141	1.71946	1.08918e-181	2.26103e-177	CD4_Th1
Ostf1	0.969	0.841	0.668493	1.49562e-155	3.10476e-151	CD4_Th1
Nrgn	0.577	0.296	1.647	5.03177e-152	1.04455e-147	CD4_Th1
Nr4a2	0.878	0.667	0.941743	1.77741e-151	3.68972e-147	CD4_Th1
Bcl2a1d	0.862	0.602	0.931273	1.09852e-142	2.28042e-138	CD4_Th1
Klrc1	0.721	0.445	0.914823	4.36497e-124	9.06124e-120	CD4_Th1
Lag3	0.805	0.527	0.647243	1.28674e-121	2.67114e-117	CD4_Th1
Pdcd1	0.887	0.612	0.670083	1.77074e-118	3.67588e-114	CD4_Th1
Ece1	0.504	0.268	1.27102	1.06817e-117	2.21742e-113	CD4_Th1
Tbc1d4	0.435	0.198	1.0323	1.87817e-116	3.89889e-112	CD4_Th1
Klrd1	0.791	0.54	0.886384	4.02685e-114	8.35934e-110	CD4_Th1
Cd160	0.452	0.24	1.4953	2.25837e-104	4.68815e-100	CD4_Th1
Nrn1	0.341	0.15	1.76849	5.24699e-102	1.08922e-97	CD4_Th1
Xcl1	0.451	0.238	1.66851	7.34331e-100	1.5244e-95	CD4_Th1
Gdi2	0.932	0.826	0.615135	9.06176e-100	1.88113e-95	CD4_Th1
Stat3	0.96	0.84	0.541526	6.01787e-99	1.24925e-94	CD4_Th1
Rgs16	0.805	0.569	0.837353	3.24764e-98	6.74178e-94	CD4_Th1
Ptms	0.823	0.618	0.624986	1.97996e-95	4.11021e-91	CD4_Th1
Il18rap	0.545	0.325	0.999333	3.04517e-94	6.32148e-90	CD4_Th1
Ybx3	0.826	0.611	0.717416	4.42019e-93	9.17587e-89	CD4_Th1
Bcl2a1b	0.911	0.76	0.613346	3.72034e-90	7.72306e-86	CD4_Th1
Zeb2	0.56	0.34	0.917191	8.37971e-90	1.73954e-85	CD4_Th1
Ccr7	0.516	0.304	1.16786	7.06713e-89	1.46707e-84	CD4_Th1
Nmrk1	0.545	0.334	1.07578	9.95504e-89	2.06657e-84	CD4_Th1
Crtam	0.306	0.137	2.00843	1.46197e-88	3.03491e-84	CD4_Th1
Orai1	0.887	0.723	0.539	5.4804e-86	1.13768e-81	CD4_Th1
Dusp4	0.631	0.399	0.677749	2.99066e-85	6.20832e-81	CD4_Th1
Cd8a	0.712	0.494	0.73392	1.09126e-84	2.26535e-80	CD4_Th1
Nkg7	0.944	0.767	0.524963	6.86043e-84	1.42416e-79	CD4_Th1
Klrk1	0.669	0.447	0.808129	1.46607e-83	3.04342e-79	CD4_Th1
Ptprs	0.434	0.239	0.946886	3.33179e-81	6.91646e-77	CD4_Th1
Il18r1	0.718	0.502	0.612698	2.55326e-80	5.30032e-76	CD4_Th1
Ier5l	0.66	0.455	0.829133	2.27495e-79	4.72256e-75	CD4_Th1
Nrp1	0.502	0.297	0.875667	8.42691e-79	1.74934e-74	CD4_Th1
Ms4a4b	0.864	0.682	0.552155	1.13805e-78	2.36247e-74	CD4_Th1
Gm8369	0.673	0.451	0.643747	6.68893e-78	1.38856e-73	CD4_Th1
Hif1a	0.916	0.789	0.523839	1.06224e-77	2.2051e-73	CD4_Th1
Tnfsf11	0.342	0.163	0.897021	2.67736e-74	5.55792e-70	CD4_Th1
Gm17745	0.303	0.145	1.47426	1.05532e-73	2.19073e-69	CD4_Th1
Rbpj	0.837	0.637	0.547223	1.86834e-73	3.87849e-69	CD4_Th1
Stat4	0.772	0.582	0.579452	2.48355e-73	5.1556e-69	CD4_Th1
Sema4c	0.341	0.176	1.27707	1.61269e-72	3.34778e-68	CD4_Th1
Cst7	0.751	0.566	0.651799	4.33459e-72	8.99817e-68	CD4_Th1
Rel	0.756	0.588	0.64573	1.05954e-71	2.19951e-67	CD4_Th1
Uhrf2	0.821	0.669	0.649191	1.46282e-71	3.03667e-67	CD4_Th1
Cd200	0.33	0.166	1.18812	1.15771e-69	2.40329e-65	CD4_Th1
Fam162a	0.666	0.49	0.78296	7.23309e-69	1.50152e-64	CD4_Th1
Nfat5	0.697	0.517	0.533323	8.22367e-67	1.70715e-62	CD4_Th1
Pacsin1	0.312	0.157	1.40228	1.07431e-66	2.23016e-62	CD4_Th1
Cd8b1	0.713	0.5	0.590737	2.14277e-66	4.44818e-62	CD4_Th1
Trps1	0.559	0.369	0.668547	4.24392e-66	8.80995e-62	CD4_Th1
Arap2	0.634	0.431	0.627738	2.93362e-65	6.08991e-61	CD4_Th1
Klrc2	0.531	0.341	0.768417	1.43676e-63	2.98257e-59	CD4_Th1
Ccdc50	0.571	0.393	0.737942	5.26296e-62	1.09254e-57	CD4_Th1
Itpr1	0.537	0.351	0.650845	8.52527e-62	1.76976e-57	CD4_Th1
Cx3cr1	0.376	0.212	1.27868	1.52338e-61	3.16239e-57	CD4_Th1
Creb3l2	0.393	0.226	0.945864	2.21339e-61	4.59478e-57	CD4_Th1
Gch1	0.653	0.476	0.643561	1.07264e-60	2.2267e-56	CD4_Th1
Cxcr6	0.814	0.611	0.534231	1.55983e-60	3.23806e-56	CD4_Th1
Tgfb1	0.878	0.759	0.515845	2.70056e-60	5.60609e-56	CD4_Th1
Vamp8	0.866	0.7	0.544306	6.03114e-59	1.252e-54	CD4_Th1
Nfatc1	0.673	0.495	0.609104	1.09587e-56	2.27493e-52	CD4_Th1
B4galnt1	0.757	0.582	0.551443	7.68003e-53	1.5943e-48	CD4_Th1
Tox	0.651	0.477	0.595639	1.45521e-52	3.02087e-48	CD4_Th1
Pou2f2	0.322	0.173	0.820241	2.53343e-52	5.25914e-48	CD4_Th1
Phactr2	0.344	0.202	0.909359	9.38584e-50	1.94841e-45	CD4_Th1
Mrps6	0.591	0.435	0.547108	1.02187e-47	2.12131e-43	CD4_Th1
Ptpn11	0.503	0.348	0.689131	6.0808e-47	1.26231e-42	CD4_Th1
Parp8	0.36	0.217	0.780517	1.19721e-46	2.48528e-42	CD4_Th1
Wipf1	0.685	0.539	0.504888	2.62004e-46	5.43893e-42	CD4_Th1
Pdcd1lg2	0.497	0.344	0.700713	5.63059e-46	1.16885e-41	CD4_Th1
Fasl	0.558	0.396	0.559885	8.60063e-46	1.7854e-41	CD4_Th1
Serpinb6a	0.564	0.395	0.621403	9.01718e-46	1.87188e-41	CD4_Th1
Gadd45b	0.727	0.585	0.515903	3.51206e-45	7.29069e-41	CD4_Th1
Plscr1	0.451	0.296	0.574844	4.69387e-45	9.74401e-41	CD4_Th1
Gramd1b	0.366	0.224	0.724686	1.29692e-44	2.69228e-40	CD4_Th1
Alcam	0.402	0.253	0.611106	4.34184e-44	9.01323e-40	CD4_Th1
Ubash3b	0.606	0.46	0.519881	7.75876e-43	1.61064e-38	CD4_Th1
Btg3	0.415	0.281	0.797707	6.83537e-41	1.41895e-36	CD4_Th1
Atp10a	0.405	0.269	0.782464	7.04512e-41	1.4625e-36	CD4_Th1
Rnf19a	0.446	0.299	0.50414	4.32375e-39	8.97566e-35	CD4_Th1
Ifng	0.454	0.314	0.970187	1.50971e-38	3.13401e-34	CD4_Th1
Carnmt1	0.557	0.413	0.58645	3.32873e-38	6.91012e-34	CD4_Th1
Csf1	0.311	0.188	0.761995	1.62389e-35	3.37103e-31	CD4_Th1
Smim3	0.409	0.281	0.730777	1.73279e-35	3.59709e-31	CD4_Th1
Tnfsf10	0.369	0.242	0.609903	6.85697e-35	1.42344e-30	CD4_Th1
Serpinb6b	0.608	0.473	0.657591	7.76469e-35	1.61187e-30	CD4_Th1
Stap1	0.45	0.323	0.623573	4.14243e-34	8.59927e-30	CD4_Th1
Ms4a4c	0.349	0.227	0.736723	7.03556e-34	1.46051e-29	CD4_Th1
2310001H17Rik	0.363	0.238	0.67794	3.40752e-33	7.07367e-29	CD4_Th1
Gm12840	0.384	0.259	0.644138	5.82754e-33	1.20974e-28	CD4_Th1
Prr7	0.379	0.265	0.736053	9.32319e-30	1.9354e-25	CD4_Th1
Cd226	0.393	0.279	0.659747	8.16919e-29	1.69584e-24	CD4_Th1
Gabarapl1	0.355	0.245	0.689109	1.37525e-28	2.85489e-24	CD4_Th1
Ankrd39	0.354	0.249	0.681261	4.97257e-27	1.03226e-22	CD4_Th1
Themis	0.474	0.354	0.501557	1.22873e-26	2.55072e-22	CD4_Th1
Tbx21	0.434	0.323	0.588998	4.11662e-26	8.5457e-22	CD4_Th1
Slc22a15	0.381	0.274	0.520759	1.73624e-24	3.60425e-20	CD4_Th1
Ifitm2	0.472	0.369	1.18893	1.91747e-23	3.98047e-19	CD4_Th1
Unc119b	0.361	0.266	0.56322	8.23024e-22	1.70852e-17	CD4_Th1
B9d2	0.377	0.284	0.513625	4.90741e-20	1.01873e-15	CD4_Th1
Hscb	0.413	0.327	0.509941	5.27564e-19	1.09517e-14	CD4_Th1
Trbc1	0.66	0.595	0.526649	2.93025e-18	6.0829e-14	CD4_Th1
Tspan31	0.323	0.241	0.538292	3.9103e-17	8.1174e-13	CD4_Th1
Rab3ip	0.32	0.237	0.619906	4.70357e-17	9.76414e-13	CD4_Th1
Ifitm3	0.522	0.436	0.583722	5.48843e-15	1.13934e-10	CD4_Th1
Bend4	0.302	0.236	0.732093	7.77983e-14	1.61501e-09	CD4_Th1
Spp1	0.381	0.322	0.716619	1.46852e-08	0.00030485	CD4_Th1
Cd4	0.304	0.258	0.588626	6.60103e-08	0.00137031	CD4_Th1
S1pr1	0.579	0.143	3.10431	0	0	CD4_S1pr1
Emb	0.891	0.591	1.57865	0.00000000000000000000000000000000000000000000000000000000000000000000000000000000000000000000000000000000000000000000000000000000000000000000000000000000000000000000000000000000000000000000000000000000000000000000000000000000000000000000000000000000000000000000000000000000000353289421376206	0.0000000000000000000000000000000000000000000000000000000000000000000000000000000000000000000000000000000000000000000000000000000000000000000000000000000000000000000000000000000000000000000000000000000000000000000000000000000000000000000000000000000000000000000000000000000733393509834865	CD4_S1pr1
Ramp3	0.687	0.331	2.42733	0.0000000000000000000000000000000000000000000000000000000000000000000000000000000000000000000000000000000000000000000000000000000000000000000000000000000000000000000000000000000000000000000000000000000000000000000000000000000000000000000000000000000000000000000000000154974845327367	0.000000000000000000000000000000000000000000000000000000000000000000000000000000000000000000000000000000000000000000000000000000000000000000000000000000000000000000000000000000000000000000000000000000000000000000000000000000000000000000000000000000000000000000000321712281415081	CD4_S1pr1
Rps27	0.989	0.982	0.62432	2.91282e-191	6.04672e-187	CD4_S1pr1
Tcf7	0.468	0.173	2.21327	6.30624e-190	1.30911e-185	CD4_S1pr1
Klf3	0.423	0.153	2.30651	5.38496e-170	1.11786e-165	CD4_S1pr1
Klf2	0.632	0.342	1.96994	2.17845e-168	4.52225e-164	CD4_S1pr1
Ddx5	0.977	0.981	0.643566	5.85772e-165	1.216e-160	CD4_S1pr1
Btg1	0.972	0.981	0.72614	1.72783e-142	3.5868e-138	CD4_S1pr1
Malat1	1	1	0.511422	7.73152e-139	1.60499e-134	CD4_S1pr1
Cd4	0.546	0.242	1.13715	8.63308e-135	1.79214e-130	CD4_S1pr1
Tnfsf8	0.326	0.116	2.63404	7.032e-125	1.45977e-120	CD4_S1pr1
Btg2	0.835	0.78	1.10303	1.72508e-121	3.5811e-117	CD4_S1pr1
Fyb	0.846	0.836	0.866047	2.31698e-117	4.80983e-113	CD4_S1pr1
Vps37b	0.943	0.927	0.73696	2.05547e-114	4.26696e-110	CD4_S1pr1
Tbc1d4	0.435	0.203	1.83984	2.63695e-113	5.47405e-109	CD4_S1pr1
Cd28	0.819	0.749	0.952719	7.45383e-110	1.54734e-105	CD4_S1pr1
Gna13	0.809	0.777	1.04391	1.038e-109	2.15478e-105	CD4_S1pr1
Zfp36l2	0.834	0.81	1.14615	1.31948e-107	2.73911e-103	CD4_S1pr1
Tnfaip3	0.911	0.891	0.872432	3.92893e-107	8.15606e-103	CD4_S1pr1
Il7r	0.684	0.474	1.21949	9.26287e-105	1.92288e-100	CD4_S1pr1
Trat1	0.31	0.119	2.21268	8.62323e-102	1.7901e-97	CD4_S1pr1
Ssh2	0.679	0.537	1.14082	9.68041e-92	2.00956e-87	CD4_S1pr1
Gramd3	0.701	0.589	1.19935	5.99496e-91	1.24449e-86	CD4_S1pr1
Ets1	0.921	0.941	0.622946	4.81949e-86	1.00048e-81	CD4_S1pr1
Stk17b	0.884	0.893	0.74724	1.5239e-84	3.16346e-80	CD4_S1pr1
Rora	0.772	0.625	0.755454	2.99595e-80	6.21929e-76	CD4_S1pr1
Irf2bp2	0.602	0.464	1.31935	3.04156e-79	6.31397e-75	CD4_S1pr1
Pnrc1	0.906	0.918	0.600849	2.02835e-78	4.21066e-74	CD4_S1pr1
Grap2	0.577	0.463	1.57589	4.20811e-77	8.73562e-73	CD4_S1pr1
Dusp10	0.529	0.399	1.73883	8.38302e-75	1.74023e-70	CD4_S1pr1
Pim1	0.855	0.815	0.736086	1.02728e-72	2.13254e-68	CD4_S1pr1
Socs3	0.533	0.395	1.45343	2.70047e-66	5.60591e-62	CD4_S1pr1
Tnfaip8	0.628	0.562	1.25165	1.18085e-65	2.45132e-61	CD4_S1pr1
Slamf6	0.359	0.204	1.67031	1.29709e-60	2.69262e-56	CD4_S1pr1
Zc3hav1	0.825	0.862	0.679353	9.18413e-60	1.90653e-55	CD4_S1pr1
Tnfsf11	0.328	0.168	1.48909	1.5155e-59	3.14603e-55	CD4_S1pr1
Gpr132	0.714	0.697	0.848064	2.01437e-58	4.18163e-54	CD4_S1pr1
Ankrd11	0.839	0.863	0.638878	1.3754e-54	2.85518e-50	CD4_S1pr1
Junb	0.957	0.954	0.533299	6.25465e-52	1.2984e-47	CD4_S1pr1
Itgb1	0.692	0.648	1.08081	1.463e-50	3.03705e-46	CD4_S1pr1
Cytip	0.839	0.875	0.602029	1.9602e-49	4.06918e-45	CD4_S1pr1
Rgs1	0.861	0.877	0.733964	1.96111e-48	4.07106e-44	CD4_S1pr1
Lat	0.757	0.769	0.667834	7.11613e-47	1.47724e-42	CD4_S1pr1
Rnf19b	0.441	0.325	1.40504	2.7498e-45	5.70831e-41	CD4_S1pr1
Ier2	0.735	0.744	0.872559	5.79077e-45	1.20211e-40	CD4_S1pr1
Nr3c1	0.72	0.727	0.763575	6.96667e-44	1.44621e-39	CD4_S1pr1
Tmem64	0.398	0.268	1.36549	1.40753e-43	2.92189e-39	CD4_S1pr1
Adk	0.346	0.229	1.79063	2.04067e-43	4.23623e-39	CD4_S1pr1
Itpkb	0.718	0.736	0.825868	4.63507e-43	9.62194e-39	CD4_S1pr1
Arid5a	0.608	0.572	0.973755	1.256e-42	2.60733e-38	CD4_S1pr1
Dnajb6	0.77	0.824	0.670215	7.35721e-42	1.52728e-37	CD4_S1pr1
Srsf5	0.814	0.864	0.555924	5.82053e-40	1.20828e-35	CD4_S1pr1
Ier5	0.698	0.692	0.794154	8.68564e-39	1.80305e-34	CD4_S1pr1
Bzw2	0.506	0.441	1.17261	9.31504e-39	1.93371e-34	CD4_S1pr1
Cited2	0.532	0.466	1.14371	4.09288e-38	8.49641e-34	CD4_S1pr1
Eif5	0.766	0.802	0.608722	7.77098e-37	1.61318e-32	CD4_S1pr1
Clint1	0.613	0.612	0.924296	1.38504e-35	2.8752e-31	CD4_S1pr1
Fus	0.802	0.855	0.514364	7.63464e-35	1.58487e-30	CD4_S1pr1
Arl4c	0.599	0.569	0.935846	3.86065e-34	8.01433e-30	CD4_S1pr1
Cnot6l	0.65	0.676	0.860655	1.51592e-33	3.14691e-29	CD4_S1pr1
Smad7	0.819	0.854	0.566551	7.96808e-33	1.65409e-28	CD4_S1pr1
Prdx6	0.791	0.831	0.557724	8.27066e-33	1.71691e-28	CD4_S1pr1
Neurl3	0.69	0.729	0.905995	9.56315e-33	1.98521e-28	CD4_S1pr1
Nsd3	0.777	0.835	0.518945	4.18027e-32	8.67782e-28	CD4_S1pr1
Itk	0.72	0.762	0.66898	1.39022e-31	2.88595e-27	CD4_S1pr1
Saraf	0.725	0.766	0.621475	3.2701e-31	6.78841e-27	CD4_S1pr1
P2ry10	0.707	0.721	0.564745	4.28697e-31	8.89933e-27	CD4_S1pr1
Elf1	0.71	0.766	0.672753	2.68367e-30	5.57104e-26	CD4_S1pr1
Slfn2	0.687	0.702	0.735867	5.64726e-29	1.17231e-24	CD4_S1pr1
Rnf125	0.647	0.675	0.693481	4.14939e-28	8.61372e-24	CD4_S1pr1
Gm20186	0.421	0.326	1.01921	5.67029e-28	1.1771e-23	CD4_S1pr1
Cxcr4	0.547	0.45	0.568352	1.29663e-27	2.69168e-23	CD4_S1pr1
Dusp5	0.762	0.8	0.564607	1.56933e-27	3.25778e-23	CD4_S1pr1
Clk1	0.764	0.818	0.512576	1.83942e-27	3.81845e-23	CD4_S1pr1
Aebp2	0.708	0.757	0.572677	4.47971e-27	9.29942e-23	CD4_S1pr1
Ppp1cc	0.724	0.79	0.698458	3.44834e-26	7.1584e-22	CD4_S1pr1
Fam107b	0.701	0.766	0.721155	3.65955e-26	7.59687e-22	CD4_S1pr1
Chd7	0.604	0.621	0.859142	4.14103e-26	8.59636e-22	CD4_S1pr1
Rabac1	0.666	0.714	0.596218	1.34417e-25	2.79037e-21	CD4_S1pr1
Kdm6b	0.671	0.68	0.741224	3.24278e-24	6.73168e-20	CD4_S1pr1
Hivep2	0.428	0.374	1.15054	3.84872e-24	7.98956e-20	CD4_S1pr1
Il18r1	0.54	0.518	0.892373	1.08445e-23	2.2512e-19	CD4_S1pr1
Pja1	0.331	0.259	1.54192	1.77171e-23	3.6779e-19	CD4_S1pr1
Slfn1	0.34	0.258	1.15138	4.14486e-23	8.60431e-19	CD4_S1pr1
Cxcr3	0.347	0.26	1.01549	4.274e-23	8.8724e-19	CD4_S1pr1
Znrf1	0.436	0.375	0.934028	1.20407e-22	2.49954e-18	CD4_S1pr1
Bcl11b	0.56	0.552	0.72244	1.2181e-22	2.52864e-18	CD4_S1pr1
Fosl2	0.736	0.783	0.535353	4.2947e-22	8.91536e-18	CD4_S1pr1
Ccnl1	0.666	0.719	0.59159	1.67236e-21	3.47165e-17	CD4_S1pr1
Bcl2a1b	0.757	0.774	0.615803	3.5814e-21	7.43463e-17	CD4_S1pr1
Rgs10	0.535	0.486	0.733795	1.14314e-20	2.37304e-16	CD4_S1pr1
Map4k4	0.52	0.527	0.916435	3.306e-20	6.86292e-16	CD4_S1pr1
Rps27rt	0.645	0.671	0.611633	4.40591e-20	9.14623e-16	CD4_S1pr1
Slc38a2	0.663	0.713	0.697724	4.49049e-20	9.3218e-16	CD4_S1pr1
Tecpr1	0.517	0.492	0.746327	4.51399e-20	9.37059e-16	CD4_S1pr1
Zeb1	0.544	0.526	0.761344	4.67075e-20	9.69601e-16	CD4_S1pr1
Smchd1	0.659	0.708	0.616279	7.97344e-20	1.65521e-15	CD4_S1pr1
Ttc39b	0.529	0.535	0.832388	1.66474e-19	3.45584e-15	CD4_S1pr1
Zcchc11	0.692	0.753	0.534397	1.72572e-19	3.58242e-15	CD4_S1pr1
Crlf3	0.568	0.603	0.776657	5.49004e-19	1.13968e-14	CD4_S1pr1
Jak2	0.465	0.433	0.938862	1.39867e-18	2.90351e-14	CD4_S1pr1
Atp2b1	0.706	0.779	0.510645	2.2909e-18	4.75568e-14	CD4_S1pr1
4930523C07Rik	0.636	0.68	0.71298	5.58901e-18	1.16022e-13	CD4_S1pr1
Pdcd4	0.618	0.647	0.706009	5.82916e-18	1.21008e-13	CD4_S1pr1
Rapgef6	0.634	0.681	0.558658	2.77111e-17	5.75254e-13	CD4_S1pr1
4932438A13Rik	0.56	0.58	0.821327	3.08194e-17	6.39779e-13	CD4_S1pr1
Chd2	0.608	0.648	0.680645	6.52828e-17	1.3552e-12	CD4_S1pr1
Tob1	0.359	0.307	1.07262	1.0588e-16	2.19797e-12	CD4_S1pr1
Ifrd1	0.688	0.76	0.552169	1.54139e-16	3.19977e-12	CD4_S1pr1
Atp1b3	0.649	0.722	0.558147	1.56615e-16	3.25116e-12	CD4_S1pr1
Samhd1	0.625	0.656	0.535449	2.27092e-16	4.7142e-12	CD4_S1pr1
Chst2	0.311	0.26	1.51991	6.20876e-16	1.28888e-11	CD4_S1pr1
Ski	0.487	0.487	0.792887	2.50333e-15	5.19666e-11	CD4_S1pr1
Sorl1	0.429	0.419	1.02777	1.7899e-14	3.71565e-10	CD4_S1pr1
Arap2	0.462	0.448	0.932438	1.83721e-14	3.81385e-10	CD4_S1pr1
Runx1	0.345	0.294	0.890187	2.04017e-13	4.23519e-09	CD4_S1pr1
Nr4a1	0.498	0.495	0.989615	2.48289e-13	5.15423e-09	CD4_S1pr1
Tnfaip8l2	0.305	0.261	1.15974	2.96101e-13	6.14675e-09	CD4_S1pr1
Slco3a1	0.329	0.273	0.808246	3.01575e-13	6.26039e-09	CD4_S1pr1
Stat5b	0.407	0.391	0.963285	3.11669e-13	6.46994e-09	CD4_S1pr1
Aff1	0.344	0.298	0.836642	6.83195e-13	1.41824e-08	CD4_S1pr1
Pde4b	0.479	0.472	0.746463	7.17071e-13	1.48857e-08	CD4_S1pr1
Tcp11l2	0.328	0.269	0.796863	1.00755e-12	2.09158e-08	CD4_S1pr1
Tgif1	0.56	0.582	0.588356	1.67398e-12	3.47501e-08	CD4_S1pr1
Arhgap31	0.366	0.308	0.52537	3.32598e-12	6.90441e-08	CD4_S1pr1
Cdk11b	0.526	0.569	0.853918	4.11166e-12	8.53539e-08	CD4_S1pr1
Tob2	0.487	0.486	0.792672	5.86254e-12	1.217e-07	CD4_S1pr1
Mfsd6	0.327	0.293	1.1314	9.55791e-12	1.98413e-07	CD4_S1pr1
Rnf19a	0.338	0.309	1.15249	1.72478e-11	3.58047e-07	CD4_S1pr1
Foxp1	0.493	0.506	0.758139	1.86392e-11	3.86931e-07	CD4_S1pr1
Cd69	0.439	0.425	0.943372	2.35057e-11	4.87955e-07	CD4_S1pr1
Stk38	0.37	0.354	1.05989	3.20652e-11	6.65642e-07	CD4_S1pr1
Fryl	0.516	0.554	0.663049	3.52731e-11	7.32234e-07	CD4_S1pr1
Lncpint	0.363	0.321	0.704347	3.89902e-11	8.09398e-07	CD4_S1pr1
Gm12840	0.318	0.266	1.03641	4.28185e-11	8.88869e-07	CD4_S1pr1
Dgka	0.394	0.38	0.830119	5.12673e-11	1.06426e-06	CD4_S1pr1
Stk4	0.539	0.608	0.719248	7.32813e-11	1.52125e-06	CD4_S1pr1
Gimap6	0.575	0.619	0.588476	1.11272e-10	2.30989e-06	CD4_S1pr1
Faah	0.361	0.34	0.981514	1.3321e-10	2.7653e-06	CD4_S1pr1
Lmna	0.416	0.389	0.76881	1.65945e-10	3.44486e-06	CD4_S1pr1
Ubn1	0.56	0.635	0.596723	6.49335e-10	1.34795e-05	CD4_S1pr1
Avl9	0.463	0.492	0.682138	1.02583e-09	2.12951e-05	CD4_S1pr1
Tspan13	0.464	0.485	0.75425	1.11317e-09	2.31083e-05	CD4_S1pr1
Csrnp1	0.45	0.463	0.808772	1.7492e-09	3.63116e-05	CD4_S1pr1
Coq10b	0.531	0.585	0.682748	1.86189e-09	3.8651e-05	CD4_S1pr1
Jmjd1c	0.489	0.519	0.637167	2.31894e-09	4.81388e-05	CD4_S1pr1
Fam102a	0.435	0.45	0.857695	2.68812e-09	5.58027e-05	CD4_S1pr1
Jmy	0.322	0.284	0.843112	2.72828e-09	5.66363e-05	CD4_S1pr1
Smap1	0.503	0.56	0.735739	2.85e-09	5.91631e-05	CD4_S1pr1
Nfkbiz	0.427	0.404	0.673574	5.25548e-09	0.000109099	CD4_S1pr1
Sesn3	0.419	0.423	0.794918	1.16541e-08	0.000241928	CD4_S1pr1
Fos	0.373	0.357	1.23824	2.14492e-08	0.000445265	CD4_S1pr1
Paxbp1	0.331	0.318	1.07414	2.2253e-08	0.000461951	CD4_S1pr1
Tsc22d3	0.433	0.447	0.944175	3.46512e-08	0.000719324	CD4_S1pr1
Aplp2	0.513	0.563	0.547234	3.77889e-08	0.00078446	CD4_S1pr1
Crbn	0.529	0.582	0.638635	6.31644e-08	0.00131123	CD4_S1pr1
Chd3	0.496	0.527	0.58371	6.68275e-08	0.00138727	CD4_S1pr1
Ppp1r15a	0.477	0.501	0.681419	6.70997e-08	0.00139292	CD4_S1pr1
Furin	0.395	0.392	1.02825	7.49613e-08	0.00155612	CD4_S1pr1
Smco4	0.428	0.448	0.751131	8.80019e-08	0.00182683	CD4_S1pr1
Utrn	0.472	0.5	0.613308	9.8901e-08	0.00205309	CD4_S1pr1
Prkca	0.465	0.498	0.745366	1.47012e-07	0.00305183	CD4_S1pr1
Aff4	0.375	0.378	0.846501	3.02829e-07	0.00628642	CD4_S1pr1
Tgfbr2	0.481	0.535	0.715826	3.06075e-07	0.00635381	CD4_S1pr1
9930111J21Rik2	0.335	0.314	0.683243	3.39846e-07	0.00705487	CD4_S1pr1
Epb41	0.465	0.498	0.756664	4.42447e-07	0.00918476	CD4_S1pr1
Klhl24	0.394	0.392	0.626975	8.24174e-07	0.017109	CD4_S1pr1
Mif4gd	0.468	0.504	0.644434	8.92971e-07	0.0185372	CD4_S1pr1
Kdm7a	0.363	0.365	0.834366	9.37759e-06	0.194669	CD4_S1pr1
Cxcl2	0.481	0.522	0.632814	1.21639e-05	0.25251	CD4_S1pr1
Jakmip1	0.392	0.413	0.667649	2.34068e-05	0.485901	CD4_S1pr1
Sipa1l1	0.452	0.498	0.589315	2.48717e-05	0.516311	CD4_S1pr1
Malt1	0.509	0.579	0.599012	3.98888e-05	0.828052	CD4_S1pr1
Mat2a	0.492	0.567	0.657935	5.63315e-05	1	CD4_S1pr1
Zc3h12a	0.393	0.411	0.693537	5.93546e-05	1	CD4_S1pr1
Slc4a7	0.316	0.313	0.798982	6.6221e-05	1	CD4_S1pr1
Phf20l1	0.558	0.649	0.501446	7.21142e-05	1	CD4_S1pr1
Odc1	0.665	0.767	0.560759	0.000310467	1	CD4_S1pr1
Clip1	0.311	0.32	0.765757	0.000314576	1	CD4_S1pr1
Zfp36	0.464	0.522	0.753187	0.00059411	1	CD4_S1pr1
Rnf145	0.304	0.313	0.877313	0.000753416	1	CD4_S1pr1
Gata3	0.372	0.403	1.10764	0.000851076	1	CD4_S1pr1
Ing2	0.234	0.327	0.522596	0.000887067	1	CD4_S1pr1
Pde7a	0.407	0.451	0.677706	0.00103093	1	CD4_S1pr1
Gsk3b	0.502	0.595	0.569184	0.00163734	1	CD4_S1pr1
Ccm2	0.305	0.321	0.768921	0.00204517	1	CD4_S1pr1
Madd	0.43	0.484	0.577525	0.00220127	1	CD4_S1pr1
Hexim1	0.404	0.449	0.6687	0.00232261	1	CD4_S1pr1
Nfatc3	0.433	0.499	0.569062	0.00318263	1	CD4_S1pr1
Ppp2r5a	0.462	0.553	0.545566	0.00346229	1	CD4_S1pr1
Tle3	0.312	0.332	0.781935	0.00361384	1	CD4_S1pr1
Tshz1	0.339	0.372	0.848466	0.00361686	1	CD4_S1pr1
Arhgap15	0.442	0.51	0.521863	0.00470961	1	CD4_S1pr1
Egr1	0.247	0.325	0.788921	0.00560077	1	CD4_S1pr1
Kras	0.512	0.605	0.506769	0.00565269	1	CD4_S1pr1
Itga4	0.369	0.404	0.804806	0.007018	1	CD4_S1pr1
Abcb1b	0.334	0.359	0.891225	0.00718431	1	CD4_S1pr1
Gm8369	0.421	0.473	0.590865	0.00807727	1	CD4_S1pr1
Elmo1	0.418	0.483	0.510112	0.00920267	1	CD4_S1pr1
Foxp3	0.6	0.059	4.57293	0	0	Treg_Gzmb
Maf	0.799	0.277	3.27629	0	0	Treg_Gzmb
Izumo1r	0.613	0.173	3.65268	0	0	Treg_Gzmb
Il2ra	0.731	0.314	3.04023	0	0	Treg_Gzmb
Tnfrsf4	0.892	0.526	2.65114	0	0	Treg_Gzmb
Lrrc32	0.377	0.032	5.20526	0	0	Treg_Gzmb
Ccr2	0.6	0.269	2.87422	0	0	Treg_Gzmb
Itgae	0.482	0.154	2.76577	0	0	Treg_Gzmb
Itgb7	0.768	0.443	2.18568	0	0	Treg_Gzmb
Cd4	0.507	0.19	1.49854	0	0	Treg_Gzmb
Neb	0.425	0.11	3.76206	0	0	Treg_Gzmb
Ikzf2	0.938	0.63	2.76227	0	0	Treg_Gzmb
Klrg1	0.34	0.038	4.98184	0	0	Treg_Gzmb
Itgb8	0.323	0.04	4.61816	0	0	Treg_Gzmb
Arl5a	0.608	0.348	2.76853	0	0	Treg_Gzmb
Cd81	0.429	0.169	2.2929	0	0	Treg_Gzmb
Ass1	0.522	0.286	2.19681	0	0	Treg_Gzmb
Timp2	0.485	0.25	2.26337	0	0	Treg_Gzmb
Ctla4	0.87	0.653	2.58295	0	0	Treg_Gzmb
Gm2a	0.654	0.465	2.12743	0	0	Treg_Gzmb
Itgav	0.746	0.558	2.1085	0	0	Treg_Gzmb
Tnfrsf9	0.899	0.723	1.85072	0	0	Treg_Gzmb
Cd5	0.64	0.474	1.77165	0	0	Treg_Gzmb
Got1	0.657	0.519	2.13523	0	0	Treg_Gzmb
Ly6a	0.771	0.641	1.75376	0	0	Treg_Gzmb
Pim1	0.911	0.789	1.51992	0	0	Treg_Gzmb
Icos	0.919	0.812	1.70982	0	0	Treg_Gzmb
Tnfrsf18	0.873	0.787	1.87176	0	0	Treg_Gzmb
Cd2	0.906	0.834	1.8195	0	0	Treg_Gzmb
Itm2b	0.905	0.967	0.704429	0	0	Treg_Gzmb
Npc2	0.812	0.872	1.12044	0	0	Treg_Gzmb
Ctss	0.763	0.712	1.64354	0	0	Treg_Gzmb
Srgn	0.955	0.989	1.11558	0	0	Treg_Gzmb
Cd74	0.811	0.778	1.69428	0	0	Treg_Gzmb
Btg1	0.956	0.988	0.784311	0	0	Treg_Gzmb
Serinc3	0.818	0.795	1.51262	0	0	Treg_Gzmb
Shisa5	0.944	0.966	1.1012	0	0	Treg_Gzmb
Tnfrsf1b	0.777	0.761	1.42547	0	0	Treg_Gzmb
Ly6e	0.841	0.856	1.38105	0	0	Treg_Gzmb
Wnk1	0.87	0.884	1.37657	0	0	Treg_Gzmb
Ltb	0.856	0.87	1.20603	0	0	Treg_Gzmb
B2m	0.989	0.999	0.605224	0	0	Treg_Gzmb
Sdf4	0.842	0.851	1.1728	0	0	Treg_Gzmb
Fth1	0.996	1	0.73836	0	0	Treg_Gzmb
Ifngr1	0.938	0.935	0.933401	0	0	Treg_Gzmb
H2-D1	0.996	0.998	0.869574	0	0	Treg_Gzmb
H2-K1	0.998	0.999	1.0799	0	0	Treg_Gzmb
Malat1	1	1	1.26369	0	0	Treg_Gzmb
Socs2	0.375	0.152	2.67211	0.000000000000000000000000000000000000000000000000000000000000000000000000000000000000000000000000000000000000000000000000000000000000000000000000000000000000000000000000000000000000000000000000000000000000000000000000000000000000000000000000000000000000000000000000000000000000000000000000000000000000000000131723386245136	0.00000000000000000000000000000000000000000000000000000000000000000000000000000000000000000000000000000000000000000000000000000000000000000000000000000000000000000000000000000000000000000000000000000000000000000000000000000000000000000000000000000000000000000000000000000000000000000000000000000000000000273444577506277	Treg_Gzmb
Glrx	0.649	0.554	1.90606	0.00000000000000000000000000000000000000000000000000000000000000000000000000000000000000000000000000000000000000000000000000000000000000000000000000000000000000000000000000000000000000000000000000000000000000000000000000000000000000000000000000000000000000000000000000000000000000000000000000000000000000000616144222202543	0.000000000000000000000000000000000000000000000000000000000000000000000000000000000000000000000000000000000000000000000000000000000000000000000000000000000000000000000000000000000000000000000000000000000000000000000000000000000000000000000000000000000000000000000000000000000000000000000000000000000000127905379087026	Treg_Gzmb
Rora	0.754	0.599	1.36879	0.000000000000000000000000000000000000000000000000000000000000000000000000000000000000000000000000000000000000000000000000000000000000000000000000000000000000000000000000000000000000000000000000000000000000000000000000000000000000000000000000000000000000000000000000000000000000000000000000000000000000000240200864371447	0.00000000000000000000000000000000000000000000000000000000000000000000000000000000000000000000000000000000000000000000000000000000000000000000000000000000000000000000000000000000000000000000000000000000000000000000000000000000000000000000000000000000000000000000000000000000000000000000000000000000000498632974348687	Treg_Gzmb
H2-Q7	0.912	0.935	1.25353	0.000000000000000000000000000000000000000000000000000000000000000000000000000000000000000000000000000000000000000000000000000000000000000000000000000000000000000000000000000000000000000000000000000000000000000000000000000000000000000000000000000000000000000000000000000000000000000000000000000000000732682981773511	0.0000000000000000000000000000000000000000000000000000000000000000000000000000000000000000000000000000000000000000000000000000000000000000000000000000000000000000000000000000000000000000000000000000000000000000000000000000000000000000000000000000000000000000000000000000000000000000000000000000152097660186363	Treg_Gzmb
Samhd1	0.713	0.636	1.46354	0.0000000000000000000000000000000000000000000000000000000000000000000000000000000000000000000000000000000000000000000000000000000000000000000000000000000000000000000000000000000000000000000000000000000000000000000000000000000000000000000000000000000000000000000000000000000000000000000000000016187239370439	0.0000000000000000000000000000000000000000000000000000000000000000000000000000000000000000000000000000000000000000000000000000000000000000000000000000000000000000000000000000000000000000000000000000000000000000000000000000000000000000000000000000000000000000000000000000000000000000000000336030902090944	Treg_Gzmb
Ikzf4	0.432	0.224	2.56978	0.000000000000000000000000000000000000000000000000000000000000000000000000000000000000000000000000000000000000000000000000000000000000000000000000000000000000000000000000000000000000000000000000000000000000000000000000000000000000000000000000000000000000000000000000000000000000000000000015358545862766	0.00000000000000000000000000000000000000000000000000000000000000000000000000000000000000000000000000000000000000000000000000000000000000000000000000000000000000000000000000000000000000000000000000000000000000000000000000000000000000000000000000000000000000000000000000000000000000000031882805356516	Treg_Gzmb
Zfp36l1	0.707	0.581	1.37875	0.00000000000000000000000000000000000000000000000000000000000000000000000000000000000000000000000000000000000000000000000000000000000000000000000000000000000000000000000000000000000000000000000000000000000000000000000000000000000000000000000000000000000000000000000000000000000000000000206019932849829	0.0000000000000000000000000000000000000000000000000000000000000000000000000000000000000000000000000000000000000000000000000000000000000000000000000000000000000000000000000000000000000000000000000000000000000000000000000000000000000000000000000000000000000000000000000000000000000000427676778602959	Treg_Gzmb
Lamc1	0.395	0.193	2.80232	0.000000000000000000000000000000000000000000000000000000000000000000000000000000000000000000000000000000000000000000000000000000000000000000000000000000000000000000000000000000000000000000000000000000000000000000000000000000000000000000000000000000000000000000000000000000000000970374490422318	0.0000000000000000000000000000000000000000000000000000000000000000000000000000000000000000000000000000000000000000000000000000000000000000000000000000000000000000000000000000000000000000000000000000000000000000000000000000000000000000000000000000000000000000000000000000000201440040466769	Treg_Gzmb
N4bp1	0.55	0.388	2.07436	0.0000000000000000000000000000000000000000000000000000000000000000000000000000000000000000000000000000000000000000000000000000000000000000000000000000000000000000000000000000000000000000000000000000000000000000000000000000000000000000000000000000000000000000000000000000000000831695375228279	0.00000000000000000000000000000000000000000000000000000000000000000000000000000000000000000000000000000000000000000000000000000000000000000000000000000000000000000000000000000000000000000000000000000000000000000000000000000000000000000000000000000000000000000000000000000172651642943638	Treg_Gzmb
Ifi27l2a	0.885	0.834	1.24301	0.00000000000000000000000000000000000000000000000000000000000000000000000000000000000000000000000000000000000000000000000000000000000000000000000000000000000000000000000000000000000000000000000000000000000000000000000000000000000000000000000000000000000000000000000000000107623382977088	0.0000000000000000000000000000000000000000000000000000000000000000000000000000000000000000000000000000000000000000000000000000000000000000000000000000000000000000000000000000000000000000000000000000000000000000000000000000000000000000000000000000000000000000000000000223415380722136	Treg_Gzmb
Fam46a	0.603	0.45	1.95749	0.00000000000000000000000000000000000000000000000000000000000000000000000000000000000000000000000000000000000000000000000000000000000000000000000000000000000000000000000000000000000000000000000000000000000000000000000000000000000000000000000000000000000000000000000260040013057196	0.0000000000000000000000000000000000000000000000000000000000000000000000000000000000000000000000000000000000000000000000000000000000000000000000000000000000000000000000000000000000000000000000000000000000000000000000000000000000000000000000000000000000000000000539817063105433	Treg_Gzmb
Snx18	0.597	0.468	1.79626	0.00000000000000000000000000000000000000000000000000000000000000000000000000000000000000000000000000000000000000000000000000000000000000000000000000000000000000000000000000000000000000000000000000000000000000000000000000000000000000000000000000000000816566910240753	0.000000000000000000000000000000000000000000000000000000000000000000000000000000000000000000000000000000000000000000000000000000000000000000000000000000000000000000000000000000000000000000000000000000000000000000000000000000000000000000000000000169511124896878	Treg_Gzmb
Ptprcap	0.817	0.87	0.86246	0.0000000000000000000000000000000000000000000000000000000000000000000000000000000000000000000000000000000000000000000000000000000000000000000000000000000000000000000000000000000000000000000000000000000000000000000000000000000000000000000000000000251444014215805	0.000000000000000000000000000000000000000000000000000000000000000000000000000000000000000000000000000000000000000000000000000000000000000000000000000000000000000000000000000000000000000000000000000000000000000000000000000000000000000000000000521972629110589	Treg_Gzmb
Cebpb	0.745	0.748	1.33068	0.000000000000000000000000000000000000000000000000000000000000000000000000000000000000000000000000000000000000000000000000000000000000000000000000000000000000000000000000000000000000000000000000000000000000000000000000000000000000000000000000000443830525137739	0.00000000000000000000000000000000000000000000000000000000000000000000000000000000000000000000000000000000000000000000000000000000000000000000000000000000000000000000000000000000000000000000000000000000000000000000000000000000000000000000000921347787133432	Treg_Gzmb
Arhgap31	0.456	0.269	2.31277	1.52452e-236	3.16474e-232	Treg_Gzmb
Vim	0.863	0.909	1.02943	1.33322e-235	2.76764e-231	Treg_Gzmb
Traf1	0.737	0.698	1.24372	1.35124e-235	2.80504e-231	Treg_Gzmb
Trp53inp1	0.484	0.303	1.96048	2.38799e-229	4.95724e-225	Treg_Gzmb
Cmtm7	0.698	0.641	1.18183	2.27494e-227	4.72254e-223	Treg_Gzmb
Atp2b1	0.763	0.778	1.21288	7.05795e-224	1.46516e-219	Treg_Gzmb
Tspan32	0.342	0.157	2.2786	2.25544e-223	4.68207e-219	Treg_Gzmb
Picalm	0.656	0.614	1.54869	1.8611e-222	3.86346e-218	Treg_Gzmb
Apoe	0.769	0.713	1.21273	3.11397e-218	6.4643e-214	Treg_Gzmb
Itm2c	0.639	0.573	1.64332	1.77455e-217	3.68378e-213	Treg_Gzmb
Dusp1	0.693	0.627	1.3249	2.42011e-215	5.0239e-211	Treg_Gzmb
Sla	0.66	0.573	1.43108	4.13409e-215	8.58195e-211	Treg_Gzmb
Cyba	0.878	0.943	0.68603	4.47919e-215	9.29835e-211	Treg_Gzmb
Ets2	0.46	0.293	2.15337	5.15331e-213	1.06978e-208	Treg_Gzmb
H2-T23	0.833	0.882	1.03751	8.27867e-208	1.71857e-203	Treg_Gzmb
Nfkbia	0.821	0.832	0.864446	1.27584e-204	2.64852e-200	Treg_Gzmb
Swap70	0.355	0.183	2.43959	1.57904e-202	3.27793e-198	Treg_Gzmb
Samsn1	0.743	0.771	1.02923	2.76948e-201	5.74916e-197	Treg_Gzmb
Psen2	0.46	0.308	2.03155	1.95166e-199	4.05145e-195	Treg_Gzmb
Nrip1	0.638	0.569	1.68974	9.82145e-199	2.03883e-194	Treg_Gzmb
Capg	0.725	0.727	0.98002	7.23418e-198	1.50174e-193	Treg_Gzmb
Odc1	0.752	0.763	1.58241	7.37569e-198	1.53112e-193	Treg_Gzmb
Ctsz	0.557	0.453	1.80178	1.91874e-194	3.98311e-190	Treg_Gzmb
Ptprc	0.937	0.976	0.747056	2.60623e-194	5.41028e-190	Treg_Gzmb
Ctsb	0.732	0.755	1.26757	3.78126e-192	7.84953e-188	Treg_Gzmb
Fam129a	0.508	0.374	1.75273	2.10342e-191	4.36649e-187	Treg_Gzmb
Cd27	0.724	0.703	1.22997	1.15797e-186	2.40383e-182	Treg_Gzmb
AU020206	0.611	0.532	1.62512	6.9613e-186	1.4451e-181	Treg_Gzmb
Hopx	0.591	0.535	2.04359	1.75239e-184	3.63778e-180	Treg_Gzmb
Xist	0.936	0.958	0.681682	8.0598e-184	1.67313e-179	Treg_Gzmb
Cd53	0.838	0.911	0.870497	8.10287e-184	1.68207e-179	Treg_Gzmb
Sgms1	0.307	0.143	2.2898	1.10269e-181	2.28908e-177	Treg_Gzmb
Ets1	0.885	0.955	0.644529	4.98662e-179	1.03517e-174	Treg_Gzmb
Ighm	0.394	0.232	1.97565	2.26899e-177	4.7102e-173	Treg_Gzmb
Pnrc1	0.819	0.946	0.693263	1.86507e-175	3.8717e-171	Treg_Gzmb
Gbp7	0.588	0.517	1.52491	6.22319e-173	1.29187e-168	Treg_Gzmb
Mxd1	0.678	0.665	1.31717	1.85641e-170	3.85371e-166	Treg_Gzmb
Trac	0.864	0.894	0.689934	1.55523e-165	3.2285e-161	Treg_Gzmb
Areg	0.31	0.149	2.24793	1.32238e-164	2.74512e-160	Treg_Gzmb
Peli1	0.731	0.773	1.05273	5.33864e-157	1.10825e-152	Treg_Gzmb
Hif1a	0.788	0.803	0.835687	1.28376e-154	2.66496e-150	Treg_Gzmb
Gbp3	0.436	0.314	2.03432	1.81606e-153	3.76996e-149	Treg_Gzmb
Vgll4	0.797	0.87	0.915377	6.04379e-153	1.25463e-148	Treg_Gzmb
Nt5e	0.499	0.383	1.89219	2.51291e-152	5.21655e-148	Treg_Gzmb
Rap1b	0.789	0.909	0.683745	7.1009e-152	1.47408e-147	Treg_Gzmb
Il7r	0.587	0.459	1.20994	1.3756e-146	2.8556e-142	Treg_Gzmb
Stat1	0.717	0.76	1.10217	1.95495e-144	4.05828e-140	Treg_Gzmb
Ubald2	0.685	0.721	1.0629	4.3215e-139	8.97099e-135	Treg_Gzmb
Slc16a3	0.409	0.29	2.3814	4.33098e-139	8.99069e-135	Treg_Gzmb
Cst3	0.753	0.817	0.761905	5.6925e-139	1.18171e-134	Treg_Gzmb
Atp2b4	0.578	0.515	1.51497	4.15886e-136	8.63338e-132	Treg_Gzmb
Sdcbp2	0.385	0.251	1.75206	5.17081e-134	1.07341e-129	Treg_Gzmb
Ubl3	0.668	0.715	1.10402	2.94993e-133	6.12376e-129	Treg_Gzmb
Rnf157	0.452	0.349	1.99699	1.3995e-130	2.90522e-126	Treg_Gzmb
Cytip	0.799	0.895	0.640239	3.39122e-126	7.03983e-122	Treg_Gzmb
Retreg1	0.438	0.327	1.63926	1.58556e-125	3.29147e-121	Treg_Gzmb
Tnrc6b	0.692	0.719	1.1387	1.90424e-125	3.95301e-121	Treg_Gzmb
Dgat1	0.707	0.711	1.27625	6.1427e-125	1.27516e-120	Treg_Gzmb
Gna13	0.738	0.792	0.774923	1.01782e-124	2.1129e-120	Treg_Gzmb
Cxcr4	0.533	0.434	1.5331	2.08762e-122	4.33369e-118	Treg_Gzmb
Nfkb1	0.752	0.787	0.896371	2.92693e-121	6.07602e-117	Treg_Gzmb
Dusp4	0.497	0.395	1.37031	6.2502e-121	1.29748e-116	Treg_Gzmb
S100a10	0.806	0.948	0.687639	8.71421e-121	1.80898e-116	Treg_Gzmb
Mier1	0.673	0.736	1.0524	2.43265e-118	5.04995e-114	Treg_Gzmb
Tank	0.471	0.388	1.64076	4.43022e-118	9.1967e-114	Treg_Gzmb
Pglyrp1	0.601	0.555	1.31229	1.34609e-117	2.79434e-113	Treg_Gzmb
Gimap3	0.696	0.741	1.02351	2.10551e-116	4.37084e-112	Treg_Gzmb
H2-Q4	0.815	0.88	0.790262	4.00134e-114	8.30639e-110	Treg_Gzmb
Mxi1	0.578	0.524	1.23318	1.44698e-113	3.00378e-109	Treg_Gzmb
Wls	0.343	0.225	2.04906	1.43947e-112	2.98819e-108	Treg_Gzmb
Crlf2	0.611	0.622	1.23366	5.06514e-112	1.05147e-107	Treg_Gzmb
Arl5c	0.335	0.208	1.63294	1.46994e-110	3.05145e-106	Treg_Gzmb
Rgs1	0.831	0.889	0.663593	2.90125e-110	6.0227e-106	Treg_Gzmb
Igtp	0.514	0.452	1.54208	1.25414e-108	2.60347e-104	Treg_Gzmb
Rab11fip1	0.366	0.256	1.81786	3.56187e-102	7.39408e-98	Treg_Gzmb
Cd28	0.717	0.764	1.04362	1.41041e-101	2.92786e-97	Treg_Gzmb
Tgif1	0.595	0.576	1.13201	1.44824e-100	3.0064e-96	Treg_Gzmb
Akap13	0.885	0.959	0.516412	1.05451e-99	2.18905e-95	Treg_Gzmb
Tap1	0.679	0.721	1.131	3.90787e-99	8.11235e-95	Treg_Gzmb
Clk1	0.744	0.835	0.828006	6.71441e-99	1.39384e-94	Treg_Gzmb
Stx11	0.48	0.404	1.32819	1.27704e-96	2.651e-92	Treg_Gzmb
Fam46c	0.409	0.312	1.59803	2.07004e-96	4.29719e-92	Treg_Gzmb
Skil	0.723	0.803	0.876893	2.0253e-94	4.20431e-90	Treg_Gzmb
Clec2d	0.465	0.39	1.53553	2.03358e-94	4.22151e-90	Treg_Gzmb
Tmbim6	0.789	0.882	0.661745	4.47939e-93	9.29876e-89	Treg_Gzmb
Zbtb38	0.411	0.326	1.70136	1.78482e-92	3.70511e-88	Treg_Gzmb
Cd6	0.615	0.594	1.10149	3.2938e-92	6.83761e-88	Treg_Gzmb
H2-Q6	0.654	0.66	1.17008	3.8577e-92	8.00821e-88	Treg_Gzmb
Msi2	0.546	0.526	1.30293	8.66735e-87	1.79926e-82	Treg_Gzmb
Ifrd1	0.695	0.773	0.854788	3.42959e-82	7.11949e-78	Treg_Gzmb
Lyz2	0.701	0.766	1.33239	5.6847e-82	1.18009e-77	Treg_Gzmb
Son	0.805	0.913	0.621031	2.04154e-80	4.23803e-76	Treg_Gzmb
Nr3c1	0.686	0.738	0.866513	2.28068e-80	4.73446e-76	Treg_Gzmb
Tap2	0.619	0.663	1.20253	2.81303e-80	5.83956e-76	Treg_Gzmb
Aplp2	0.559	0.56	1.25596	1.54649e-79	3.21036e-75	Treg_Gzmb
Pcyt1a	0.323	0.237	2.16691	1.11473e-78	2.31406e-74	Treg_Gzmb
Fyb	0.749	0.863	0.604076	3.31857e-77	6.88901e-73	Treg_Gzmb
Ahnak	0.727	0.804	0.863811	2.14447e-76	4.4517e-72	Treg_Gzmb
P2ry10	0.672	0.734	0.986432	5.16937e-76	1.07311e-71	Treg_Gzmb
Tmem123	0.655	0.731	0.943136	8.15999e-76	1.69393e-71	Treg_Gzmb
Chd3	0.541	0.52	1.16371	5.65019e-74	1.17292e-69	Treg_Gzmb
Rgs10	0.527	0.478	0.966964	6.1133e-74	1.26906e-69	Treg_Gzmb
Mif4gd	0.512	0.499	1.19587	9.24094e-73	1.91833e-68	Treg_Gzmb
Cd44	0.633	0.681	0.975088	8.12372e-70	1.6864e-65	Treg_Gzmb
Malt1	0.567	0.577	1.26092	7.85884e-69	1.63142e-64	Treg_Gzmb
Leprotl1	0.655	0.759	0.895332	1.05565e-68	2.19143e-64	Treg_Gzmb
Ypel3	0.573	0.595	1.00719	2.88838e-68	5.996e-64	Treg_Gzmb
2010111I01Rik	0.58	0.586	1.03638	6.55324e-67	1.36039e-62	Treg_Gzmb
Lrba	0.334	0.259	1.86952	2.60334e-66	5.40427e-62	Treg_Gzmb
Ndrg1	0.342	0.266	1.72483	1.69126e-65	3.51089e-61	Treg_Gzmb
Tax1bp1	0.707	0.82	0.725871	3.19259e-65	6.62749e-61	Treg_Gzmb
Syngr2	0.504	0.515	1.36457	3.57377e-65	7.41878e-61	Treg_Gzmb
Crlf3	0.567	0.611	1.22812	4.38856e-65	9.11022e-61	Treg_Gzmb
Vps54	0.46	0.421	1.40693	4.39217e-65	9.1177e-61	Treg_Gzmb
Snx20	0.488	0.473	1.23852	1.8386e-64	3.81676e-60	Treg_Gzmb
Crem	0.766	0.867	0.562811	7.72913e-64	1.60449e-59	Treg_Gzmb
Dock2	0.688	0.787	0.801263	8.77841e-63	1.82231e-58	Treg_Gzmb
Slc26a2	0.323	0.246	1.84534	1.22804e-62	2.54929e-58	Treg_Gzmb
Aebp2	0.693	0.771	0.816393	2.4979e-62	5.18539e-58	Treg_Gzmb
Lmna	0.433	0.378	1.29192	3.20526e-62	6.65379e-58	Treg_Gzmb
Smad7	0.782	0.873	0.538507	3.83178e-62	7.9544e-58	Treg_Gzmb
Srrm2	0.83	0.93	0.538618	6.01821e-62	1.24932e-57	Treg_Gzmb
Klf6	0.683	0.756	0.958874	3.29093e-61	6.83164e-57	Treg_Gzmb
Snx9	0.339	0.273	1.74219	4.18475e-61	8.68712e-57	Treg_Gzmb
Cxcr3	0.334	0.246	1.42901	6.72287e-61	1.3956e-56	Treg_Gzmb
Fam110a	0.415	0.366	1.3888	7.67845e-61	1.59397e-56	Treg_Gzmb
Mapkapk2	0.533	0.557	1.12316	6.95831e-59	1.44447e-54	Treg_Gzmb
Crip1	0.844	0.944	0.550264	7.206e-57	1.49589e-52	Treg_Gzmb
Sat1	0.595	0.637	0.952117	7.56838e-57	1.57112e-52	Treg_Gzmb
Fem1c	0.402	0.361	1.5276	1.23391e-56	2.56147e-52	Treg_Gzmb
Tpp2	0.562	0.608	1.16987	1.14091e-55	2.36841e-51	Treg_Gzmb
Gm20186	0.39	0.315	1.17526	1.72174e-55	3.57415e-51	Treg_Gzmb
Sgk1	0.344	0.276	1.59752	5.80484e-55	1.20503e-50	Treg_Gzmb
Ddit4	0.385	0.337	1.59184	2.04949e-54	4.25453e-50	Treg_Gzmb
Irf1	0.492	0.479	1.23464	2.23624e-53	4.64222e-49	Treg_Gzmb
Plec	0.461	0.449	1.43244	2.43212e-51	5.04883e-47	Treg_Gzmb
Fgl2	0.539	0.512	1.03456	2.79709e-51	5.80648e-47	Treg_Gzmb
Nfil3	0.465	0.446	1.19663	2.03858e-50	4.23188e-46	Treg_Gzmb
Gadd45b	0.599	0.596	0.716565	2.8425e-50	5.90074e-46	Treg_Gzmb
Zc3hav1	0.764	0.888	0.569717	1.35382e-49	2.81039e-45	Treg_Gzmb
Raph1	0.353	0.307	1.9086	2.56912e-48	5.33324e-44	Treg_Gzmb
Dennd4a	0.789	0.881	0.686108	9.35175e-48	1.94133e-43	Treg_Gzmb
Cish	0.503	0.479	0.975435	1.01035e-47	2.09738e-43	Treg_Gzmb
Ccr5	0.416	0.378	1.64891	1.54893e-47	3.21542e-43	Treg_Gzmb
Kdm2b	0.7	0.784	0.826386	1.99497e-47	4.14136e-43	Treg_Gzmb
Prrc2c	0.768	0.904	0.537413	5.14483e-47	1.06802e-42	Treg_Gzmb
Zfp281	0.319	0.26	1.65496	8.16858e-47	1.69571e-42	Treg_Gzmb
Ankrd11	0.783	0.885	0.570147	6.44626e-46	1.33818e-41	Treg_Gzmb
Lmbrd1	0.323	0.269	1.6967	1.08281e-45	2.24781e-41	Treg_Gzmb
Rnaset2a	0.657	0.79	0.719578	1.32128e-45	2.74285e-41	Treg_Gzmb
Rilpl2	0.508	0.538	1.07692	2.13762e-44	4.43748e-40	Treg_Gzmb
Neat1	0.536	0.556	1.15477	4.46591e-44	9.27078e-40	Treg_Gzmb
Rapgef6	0.609	0.699	0.87874	7.4827e-44	1.55333e-39	Treg_Gzmb
Gimap6	0.588	0.625	0.847494	6.94551e-43	1.44182e-38	Treg_Gzmb
Mbd2	0.667	0.797	0.632785	1.67822e-42	3.48382e-38	Treg_Gzmb
Rel	0.582	0.607	0.944846	1.713e-42	3.55602e-38	Treg_Gzmb
Snx2	0.396	0.38	1.41058	2.98847e-42	6.20377e-38	Treg_Gzmb
Mmd	0.362	0.33	1.57988	5.42698e-42	1.12659e-37	Treg_Gzmb
Itpkb	0.67	0.754	0.750802	5.8121e-42	1.20653e-37	Treg_Gzmb
Slc6a6	0.249	0.418	0.526197	1.01168e-41	2.10014e-37	Treg_Gzmb
Rab8b	0.66	0.76	0.796437	3.61353e-41	7.50133e-37	Treg_Gzmb
Osbpl3	0.442	0.436	1.26305	1.37505e-40	2.85448e-36	Treg_Gzmb
Cflar	0.409	0.39	1.43113	4.56103e-40	9.46825e-36	Treg_Gzmb
Glipr1	0.453	0.455	1.18168	2.15336e-39	4.47017e-35	Treg_Gzmb
Pkp3	0.435	0.424	1.11708	5.08904e-39	1.05643e-34	Treg_Gzmb
Jak2	0.447	0.432	1.12921	1.27646e-38	2.64979e-34	Treg_Gzmb
Cdc42se2	0.526	0.581	1.01384	1.6387e-38	3.40179e-34	Treg_Gzmb
Ttc39c	0.361	0.318	1.27745	3.11256e-38	6.46135e-34	Treg_Gzmb
Mbtps1	0.212	0.359	0.575894	1.12761e-37	2.3408e-33	Treg_Gzmb
Ppp1r15a	0.492	0.502	1.01004	5.57628e-37	1.15758e-32	Treg_Gzmb
Itpr2	0.383	0.349	1.36372	9.89213e-37	2.05351e-32	Treg_Gzmb
Ktn1	0.206	0.344	0.509081	1.14767e-36	2.38245e-32	Treg_Gzmb
Sbno1	0.593	0.685	1.01947	3.43241e-36	7.12534e-32	Treg_Gzmb
Il2rg	0.703	0.832	0.666794	6.017e-36	1.24907e-31	Treg_Gzmb
Tnfaip3	0.798	0.92	0.520845	6.82658e-36	1.41713e-31	Treg_Gzmb
Spin1	0.341	0.309	1.40363	4.90426e-34	1.01808e-29	Treg_Gzmb
Tspan13	0.472	0.487	1.06914	3.95524e-33	8.21068e-29	Treg_Gzmb
Tmem50a	0.703	0.837	0.538006	7.66505e-33	1.59119e-28	Treg_Gzmb
Msl1	0.196	0.324	0.502333	8.69983e-33	1.806e-28	Treg_Gzmb
Faim	0.448	0.477	1.39066	1.13301e-32	2.35201e-28	Treg_Gzmb
Ccrl2	0.382	0.354	1.35213	1.38489e-32	2.8749e-28	Treg_Gzmb
Gpr132	0.63	0.718	0.823008	1.73895e-32	3.60989e-28	Treg_Gzmb
Slc25a19	0.303	0.268	1.59622	4.19581e-32	8.71009e-28	Treg_Gzmb
Cdip1	0.229	0.368	0.515817	1.27686e-31	2.65064e-27	Treg_Gzmb
Fnbp1	0.619	0.717	0.766361	1.83323e-31	3.8056e-27	Treg_Gzmb
Vmp1	0.513	0.563	1.13345	2.1752e-31	4.5155e-27	Treg_Gzmb
Pak2	0.649	0.772	0.645316	3.84968e-31	7.99155e-27	Treg_Gzmb
Grb2	0.613	0.728	0.715784	4.21477e-31	8.74944e-27	Treg_Gzmb
Slc38a10	0.207	0.336	0.580374	1.24136e-29	2.57694e-25	Treg_Gzmb
Ccdc88c	0.421	0.425	1.37901	2.10287e-29	4.36536e-25	Treg_Gzmb
H2-Ab1	0.561	0.628	1.13125	5.7104e-29	1.18542e-24	Treg_Gzmb
Cdkn1b	0.514	0.551	0.949734	5.77894e-29	1.19965e-24	Treg_Gzmb
Ramp1	0.36	0.306	0.74704	8.80494e-29	1.82782e-24	Treg_Gzmb
Dusp5	0.709	0.823	0.548014	1.23502e-28	2.56379e-24	Treg_Gzmb
Rabgap1l	0.532	0.594	1.00101	2.46729e-28	5.12185e-24	Treg_Gzmb
Gzmb	0.58	0.547	0.928651	3.24291e-28	6.73195e-24	Treg_Gzmb
2310035C23Rik	0.204	0.324	0.511382	3.41984e-28	7.09925e-24	Treg_Gzmb
Lncpint	0.35	0.316	1.2768	3.83471e-28	7.96048e-24	Treg_Gzmb
Ccnd2	0.693	0.79	0.560129	5.2566e-28	1.09122e-23	Treg_Gzmb
Tmem259	0.213	0.342	0.62763	1.16878e-27	2.42628e-23	Treg_Gzmb
Rrad	0.374	0.356	1.29155	1.81057e-27	3.75856e-23	Treg_Gzmb
Atp2a2	0.321	0.492	0.522343	2.54731e-27	5.28796e-23	Treg_Gzmb
Ttc19	0.286	0.441	0.508259	8.3067e-27	1.72439e-22	Treg_Gzmb
Mga	0.202	0.32	0.682061	1.75891e-26	3.65131e-22	Treg_Gzmb
Ncoa3	0.331	0.305	1.38137	1.84075e-26	3.82121e-22	Treg_Gzmb
Bcl11b	0.519	0.563	0.94862	3.23073e-26	6.70667e-22	Treg_Gzmb
Hcls1	0.585	0.689	0.802834	4.69748e-26	9.75151e-22	Treg_Gzmb
Atp6ap1	0.228	0.358	0.594595	5.56611e-26	1.15547e-21	Treg_Gzmb
Prpf39	0.212	0.333	0.595641	7.02102e-26	1.45749e-21	Treg_Gzmb
Helz	0.253	0.389	0.523849	1.61418e-25	3.35087e-21	Treg_Gzmb
Ubr5	0.286	0.438	0.533493	3.14859e-25	6.53617e-21	Treg_Gzmb
Clic4	0.207	0.325	0.613893	6.62225e-25	1.37471e-20	Treg_Gzmb
Cd37	0.592	0.699	0.668508	8.90631e-25	1.84886e-20	Treg_Gzmb
Ankhd1	0.22	0.34	0.532566	9.02294e-25	1.87307e-20	Treg_Gzmb
Naxd	0.202	0.317	0.594345	9.36533e-25	1.94415e-20	Treg_Gzmb
Poldip3	0.263	0.405	0.503913	1.45808e-24	3.02683e-20	Treg_Gzmb
Creg1	0.193	0.303	0.592266	1.49006e-24	3.09322e-20	Treg_Gzmb
M6pr	0.478	0.54	1.20456	1.80945e-24	3.75624e-20	Treg_Gzmb
Ankrd12	0.592	0.677	0.840493	2.01246e-24	4.17767e-20	Treg_Gzmb
Mark3	0.283	0.43	0.524922	4.84483e-24	1.00574e-19	Treg_Gzmb
Lnpep	0.386	0.582	0.550208	5.32186e-24	1.10477e-19	Treg_Gzmb
Cxcl2	0.486	0.53	1.37824	7.43819e-24	1.54409e-19	Treg_Gzmb
Ankib1	0.203	0.315	0.535255	1.34979e-23	2.80203e-19	Treg_Gzmb
Gimap1	0.588	0.701	0.7858	3.16794e-23	6.57633e-19	Treg_Gzmb
Rcsd1	0.31	0.283	1.31038	3.89834e-23	8.09256e-19	Treg_Gzmb
Cldnd1	0.279	0.426	0.526291	4.05344e-23	8.41455e-19	Treg_Gzmb
Hmgcr	0.279	0.423	0.697851	4.15426e-23	8.62382e-19	Treg_Gzmb
Ccnt2	0.241	0.37	0.580373	4.43437e-23	9.20531e-19	Treg_Gzmb
Trpm7	0.258	0.393	0.641567	5.95837e-23	1.2369e-18	Treg_Gzmb
Ppp1r12a	0.638	0.774	0.623246	1.20369e-22	2.49875e-18	Treg_Gzmb
Adam10	0.292	0.442	0.512538	1.84232e-22	3.82447e-18	Treg_Gzmb
Dpp8	0.221	0.341	0.651714	2.53425e-22	5.26085e-18	Treg_Gzmb
Wipi2	0.215	0.331	0.531705	4.26458e-22	8.85285e-18	Treg_Gzmb
Sec62	0.687	0.828	0.590765	1.21122e-21	2.51437e-17	Treg_Gzmb
Iqgap1	0.774	0.894	0.503535	1.2293e-21	2.55191e-17	Treg_Gzmb
Smco4	0.433	0.451	0.80156	1.60284e-21	3.32734e-17	Treg_Gzmb
Cast	0.55	0.643	0.827161	1.6141e-21	3.35072e-17	Treg_Gzmb
Sec61a1	0.355	0.531	0.521768	1.71834e-21	3.56711e-17	Treg_Gzmb
Zeb1	0.5	0.535	0.93552	1.7268e-21	3.58466e-17	Treg_Gzmb
Arl4c	0.525	0.585	0.810909	2.43044e-21	5.04535e-17	Treg_Gzmb
Rnf125	0.591	0.697	0.759722	2.46827e-21	5.12388e-17	Treg_Gzmb
Ptpra	0.245	0.372	0.557537	2.79573e-21	5.80365e-17	Treg_Gzmb
Haus3	0.228	0.347	0.534978	4.8639e-21	1.0097e-16	Treg_Gzmb
Sema4d	0.488	0.55	1.05744	6.8896e-21	1.43021e-16	Treg_Gzmb
Tnik	0.348	0.336	1.26789	1.22244e-20	2.53765e-16	Treg_Gzmb
Tmx3	0.259	0.389	0.562307	1.69809e-20	3.52506e-16	Treg_Gzmb
Crk	0.199	0.303	0.585405	1.92907e-20	4.00455e-16	Treg_Gzmb
Pigx	0.384	0.399	1.21113	2.03479e-20	4.22403e-16	Treg_Gzmb
Heca	0.401	0.407	1.13676	2.10711e-20	4.37415e-16	Treg_Gzmb
Gimap7	0.429	0.457	1.16434	2.16803e-20	4.50061e-16	Treg_Gzmb
Fam168b	0.269	0.402	0.508938	2.28385e-20	4.74105e-16	Treg_Gzmb
Nfkbiz	0.413	0.403	0.913972	3.44017e-20	7.14145e-16	Treg_Gzmb
Mob1b	0.201	0.306	0.631039	3.6216e-20	7.51808e-16	Treg_Gzmb
4833420G17Rik	0.273	0.408	0.525604	4.4785e-20	9.29691e-16	Treg_Gzmb
Ppp1r15b	0.233	0.352	0.689705	4.9757e-20	1.0329e-15	Treg_Gzmb
Cyb5a	0.504	0.597	0.792975	9.26076e-20	1.92244e-15	Treg_Gzmb
Rnf145	0.226	0.338	0.608737	1.10844e-19	2.30101e-15	Treg_Gzmb
2900097C17Rik	0.254	0.377	0.507722	1.78945e-19	3.71472e-15	Treg_Gzmb
Nsd1	0.336	0.498	0.556396	1.90365e-19	3.95179e-15	Treg_Gzmb
Rnf213	0.284	0.417	0.607929	2.15697e-19	4.47766e-15	Treg_Gzmb
Mknk2	0.649	0.786	0.575466	2.63435e-19	5.46864e-15	Treg_Gzmb
Tcp11l2	0.303	0.264	0.898961	3.53092e-19	7.32984e-15	Treg_Gzmb
Ikbkb	0.31	0.459	0.529373	4.09744e-19	8.50587e-15	Treg_Gzmb
Nlrc5	0.252	0.376	0.576491	5.50439e-19	1.14266e-14	Treg_Gzmb
Gxylt1	0.272	0.398	0.519022	5.5113e-19	1.14409e-14	Treg_Gzmb
Sptlc2	0.244	0.365	0.603269	6.02031e-19	1.24976e-14	Treg_Gzmb
Erlec1	0.218	0.328	0.581669	7.06895e-19	1.46744e-14	Treg_Gzmb
Elk3	0.279	0.409	0.505123	1.31292e-18	2.72549e-14	Treg_Gzmb
Tapbp	0.636	0.759	0.779126	1.73914e-18	3.61028e-14	Treg_Gzmb
Rgs2	0.688	0.826	0.651566	2.4126e-18	5.00831e-14	Treg_Gzmb
Arl8b	0.24	0.357	0.570396	2.41554e-18	5.01441e-14	Treg_Gzmb
Trip11	0.335	0.49	0.504761	3.41281e-18	7.08466e-14	Treg_Gzmb
Ero1l	0.272	0.402	0.668082	3.6353e-18	7.54653e-14	Treg_Gzmb
Elk4	0.213	0.314	0.521878	4.3031e-18	8.9328e-14	Treg_Gzmb
Fam169b	0.309	0.295	1.32361	4.75764e-18	9.87639e-14	Treg_Gzmb
Zdhhc18	0.581	0.699	0.73341	4.77389e-18	9.91012e-14	Treg_Gzmb
Ebpl	0.248	0.368	0.501145	4.90092e-18	1.01738e-13	Treg_Gzmb
Camk2d	0.31	0.289	1.28213	5.58631e-18	1.15966e-13	Treg_Gzmb
Tecpr1	0.468	0.501	1.01804	7.14748e-18	1.48375e-13	Treg_Gzmb
Cdc37l1	0.238	0.351	0.563909	1.13103e-17	2.34791e-13	Treg_Gzmb
Arih1	0.378	0.56	0.531415	1.28426e-17	2.66599e-13	Treg_Gzmb
Serinc1	0.541	0.637	0.925062	1.2943e-17	2.68684e-13	Treg_Gzmb
Zmiz2	0.295	0.435	0.519601	1.33518e-17	2.77169e-13	Treg_Gzmb
C1galt1	0.214	0.318	0.659748	1.389e-17	2.88343e-13	Treg_Gzmb
Lin54	0.278	0.404	0.590782	1.4129e-17	2.93305e-13	Treg_Gzmb
Tmed7	0.294	0.435	0.608599	1.57071e-17	3.26065e-13	Treg_Gzmb
Dennd1b	0.289	0.425	0.644034	1.60846e-17	3.339e-13	Treg_Gzmb
Mdm4	0.259	0.381	0.631823	1.82756e-17	3.79384e-13	Treg_Gzmb
Phlda1	0.412	0.423	0.921365	2.33163e-17	4.84023e-13	Treg_Gzmb
Zfp871	0.237	0.351	0.640205	3.01118e-17	6.25091e-13	Treg_Gzmb
Bnip3l	0.615	0.752	0.546091	3.24595e-17	6.73827e-13	Treg_Gzmb
Lbh	0.439	0.477	0.997282	3.37083e-17	6.99751e-13	Treg_Gzmb
Ndfip1	0.61	0.724	0.63209	4.21289e-17	8.74553e-13	Treg_Gzmb
D17Wsu92e	0.233	0.342	0.544397	4.84902e-17	1.00661e-12	Treg_Gzmb
Slc25a36	0.23	0.336	0.552227	5.52231e-17	1.14638e-12	Treg_Gzmb
Grn	0.302	0.292	1.55416	7.12676e-17	1.47944e-12	Treg_Gzmb
Trim35	0.274	0.401	0.601731	8.28496e-17	1.71988e-12	Treg_Gzmb
Anapc1	0.215	0.323	0.904562	9.04403e-17	1.87745e-12	Treg_Gzmb
Gfpt1	0.235	0.347	0.674588	9.33916e-17	1.93872e-12	Treg_Gzmb
Rnf111	0.23	0.336	0.551772	1.3208e-16	2.74186e-12	Treg_Gzmb
Foxn3	0.457	0.501	0.976723	1.63328e-16	3.39053e-12	Treg_Gzmb
Rbm33	0.261	0.379	0.543714	2.41293e-16	5.00901e-12	Treg_Gzmb
Zfp292	0.489	0.561	0.989408	3.12625e-16	6.48978e-12	Treg_Gzmb
Ehmt2	0.248	0.359	0.533663	3.38019e-16	7.01693e-12	Treg_Gzmb
Cnppd1	0.275	0.4	0.540432	3.62787e-16	7.5311e-12	Treg_Gzmb
Bbx	0.249	0.363	0.573729	4.45141e-16	9.24069e-12	Treg_Gzmb
Spen	0.204	0.3	0.725984	5.05046e-16	1.04842e-11	Treg_Gzmb
Rprd2	0.234	0.343	0.745374	7.43639e-16	1.54372e-11	Treg_Gzmb
Mfsd10	0.222	0.327	0.571512	7.70667e-16	1.59983e-11	Treg_Gzmb
Trappc10	0.222	0.322	0.586061	9.55952e-16	1.98446e-11	Treg_Gzmb
Pim3	0.221	0.324	0.613335	1.09207e-15	2.26703e-11	Treg_Gzmb
Birc3	0.34	0.333	1.19474	1.10985e-15	2.30394e-11	Treg_Gzmb
Tmem192	0.218	0.322	0.514271	1.54758e-15	3.21261e-11	Treg_Gzmb
Ogt	0.573	0.682	0.82173	1.85283e-15	3.84629e-11	Treg_Gzmb
Epc1	0.261	0.375	0.531998	2.60352e-15	5.40466e-11	Treg_Gzmb
Smpdl3a	0.428	0.461	0.852995	3.82773e-15	7.94598e-11	Treg_Gzmb
Tiparp	0.235	0.331	0.542495	4.07539e-15	8.46011e-11	Treg_Gzmb
Cited2	0.447	0.477	0.864354	6.88249e-15	1.42874e-10	Treg_Gzmb
Vsir	0.368	0.381	1.32041	8.68614e-15	1.80316e-10	Treg_Gzmb
Sik3	0.277	0.402	0.668249	1.09884e-14	2.28107e-10	Treg_Gzmb
Kdm5a	0.393	0.566	0.501896	1.15503e-14	2.39772e-10	Treg_Gzmb
Zmiz1	0.34	0.483	0.516926	1.4018e-14	2.90999e-10	Treg_Gzmb
Ythdf3	0.217	0.313	0.679252	1.77833e-14	3.69163e-10	Treg_Gzmb
H2-Eb1	0.397	0.428	1.29217	1.94823e-14	4.04432e-10	Treg_Gzmb
Osbpl8	0.283	0.403	0.579732	2.32205e-14	4.82035e-10	Treg_Gzmb
Sertad2	0.213	0.304	0.544116	2.60974e-14	5.41756e-10	Treg_Gzmb
Tbk1	0.214	0.308	0.548623	2.76849e-14	5.74711e-10	Treg_Gzmb
Slc38a2	0.616	0.738	0.763169	2.78186e-14	5.77487e-10	Treg_Gzmb
Prdm2	0.222	0.315	0.548552	2.87662e-14	5.97158e-10	Treg_Gzmb
Lrp10	0.486	0.564	0.96506	3.66156e-14	7.60102e-10	Treg_Gzmb
Nr2c2	0.252	0.363	0.752314	3.80535e-14	7.89953e-10	Treg_Gzmb
Slain1	0.208	0.3	0.579812	4.13758e-14	8.58921e-10	Treg_Gzmb
Birc2	0.551	0.656	0.857294	5.21474e-14	1.08253e-09	Treg_Gzmb
Msl2	0.217	0.311	0.685151	5.85968e-14	1.21641e-09	Treg_Gzmb
Rc3h2	0.276	0.395	0.62406	9.60083e-14	1.99304e-09	Treg_Gzmb
R3hdm1	0.372	0.535	0.611548	1.01441e-13	2.10581e-09	Treg_Gzmb
Hacd3	0.321	0.327	1.33008	1.33338e-13	2.76796e-09	Treg_Gzmb
Setd2	0.291	0.418	0.650915	1.35846e-13	2.82004e-09	Treg_Gzmb
Rnf11	0.219	0.312	0.510537	1.44581e-13	3.00135e-09	Treg_Gzmb
Epb41l2	0.338	0.341	1.28182	1.62881e-13	3.38124e-09	Treg_Gzmb
Rest	0.286	0.409	0.547749	1.66815e-13	3.46291e-09	Treg_Gzmb
H2-Aa	0.494	0.57	1.21561	1.71609e-13	3.56244e-09	Treg_Gzmb
Rhoh	0.54	0.641	0.80817	1.73729e-13	3.60645e-09	Treg_Gzmb
Tmem64	0.3	0.27	0.761794	1.89161e-13	3.9268e-09	Treg_Gzmb
Rnpep	0.215	0.312	0.689836	2.12741e-13	4.4163e-09	Treg_Gzmb
Kmt2c	0.247	0.346	0.584744	2.28325e-13	4.73981e-09	Treg_Gzmb
Yipf3	0.325	0.472	0.517636	2.77664e-13	5.76404e-09	Treg_Gzmb
Il1b	0.444	0.497	1.25955	3.60899e-13	7.4919e-09	Treg_Gzmb
Cers4	0.42	0.458	1.00436	4.1113e-13	8.53464e-09	Treg_Gzmb
Gimap8	0.35	0.356	1.14194	5.19797e-13	1.07905e-08	Treg_Gzmb
Dctn4	0.377	0.54	0.532305	6.49627e-13	1.34856e-08	Treg_Gzmb
Rbms1	0.554	0.659	0.727352	7.09968e-13	1.47382e-08	Treg_Gzmb
Psd4	0.259	0.369	0.718634	9.44292e-13	1.96026e-08	Treg_Gzmb
Ahcyl2	0.25	0.355	0.623671	1.15749e-12	2.40284e-08	Treg_Gzmb
Arid5b	0.468	0.533	0.960226	1.50603e-12	3.12638e-08	Treg_Gzmb
Arrdc1	0.325	0.335	1.32788	1.6284e-12	3.38039e-08	Treg_Gzmb
Vamp3	0.269	0.382	0.523665	1.64694e-12	3.41888e-08	Treg_Gzmb
Chd2	0.562	0.67	0.732559	1.68078e-12	3.48913e-08	Treg_Gzmb
Scamp2	0.278	0.394	0.568296	2.16929e-12	4.50322e-08	Treg_Gzmb
Stx6	0.238	0.334	0.553542	2.33656e-12	4.85047e-08	Treg_Gzmb
Cd84	0.255	0.356	0.676473	2.75624e-12	5.72168e-08	Treg_Gzmb
Larp1b	0.243	0.343	0.532115	2.87004e-12	5.95792e-08	Treg_Gzmb
Elf1	0.64	0.798	0.544969	3.60547e-12	7.48459e-08	Treg_Gzmb
Psap	0.619	0.759	0.84693	3.93066e-12	8.15967e-08	Treg_Gzmb
Atxn1	0.489	0.555	0.913227	5.25741e-12	1.09139e-07	Treg_Gzmb
Krcc1	0.258	0.363	0.506406	6.30097e-12	1.30802e-07	Treg_Gzmb
Zcchc9	0.278	0.393	0.569148	6.46286e-12	1.34163e-07	Treg_Gzmb
Rock1	0.629	0.777	0.507885	7.09448e-12	1.47274e-07	Treg_Gzmb
Tet2	0.228	0.322	0.764687	1.11581e-11	2.31631e-07	Treg_Gzmb
Dyrk1a	0.242	0.343	0.670921	1.16679e-11	2.42214e-07	Treg_Gzmb
Celf1	0.374	0.531	0.621141	1.25591e-11	2.60715e-07	Treg_Gzmb
Ranbp9	0.258	0.364	0.565955	1.36607e-11	2.83582e-07	Treg_Gzmb
Mtdh	0.586	0.718	0.662365	1.41253e-11	2.93227e-07	Treg_Gzmb
Golgb1	0.253	0.353	0.752358	1.49443e-11	3.10228e-07	Treg_Gzmb
Slc9a3r1	0.57	0.704	0.68457	1.52819e-11	3.17236e-07	Treg_Gzmb
Elmo1	0.364	0.513	0.568854	1.83256e-11	3.80422e-07	Treg_Gzmb
Mfsd14a	0.29	0.412	0.684627	2.51864e-11	5.22845e-07	Treg_Gzmb
Npepps	0.263	0.372	0.742801	2.76145e-11	5.7325e-07	Treg_Gzmb
Usp9x	0.314	0.444	0.678898	2.78041e-11	5.77185e-07	Treg_Gzmb
Pcf11	0.308	0.431	0.594137	3.51983e-11	7.30681e-07	Treg_Gzmb
Znrf1	0.371	0.381	0.832677	4.00869e-11	8.32165e-07	Treg_Gzmb
Kmt2a	0.549	0.659	0.799231	4.3987e-11	9.13125e-07	Treg_Gzmb
Ifnar2	0.219	0.303	0.558412	4.56575e-11	9.47804e-07	Treg_Gzmb
Ier5	0.605	0.718	0.598015	5.43665e-11	1.12859e-06	Treg_Gzmb
Ints6	0.263	0.368	0.735259	5.9236e-11	1.22968e-06	Treg_Gzmb
Edem1	0.357	0.504	0.657129	6.1858e-11	1.28411e-06	Treg_Gzmb
Tsc22d2	0.282	0.391	0.57771	8.19211e-11	1.7006e-06	Treg_Gzmb
Mindy2	0.252	0.348	0.630719	8.39043e-11	1.74177e-06	Treg_Gzmb
Nin	0.267	0.372	0.66051	9.43668e-11	1.95896e-06	Treg_Gzmb
Ppp6r3	0.298	0.42	0.738104	9.74435e-11	2.02283e-06	Treg_Gzmb
Gm45716	0.252	0.354	0.606752	1.01533e-10	2.10773e-06	Treg_Gzmb
Hectd1	0.574	0.709	0.671878	1.20267e-10	2.49663e-06	Treg_Gzmb
Herc4	0.234	0.326	0.673319	1.23349e-10	2.5606e-06	Treg_Gzmb
Baz2a	0.256	0.356	0.635268	1.24525e-10	2.58501e-06	Treg_Gzmb
Xiap	0.287	0.4	0.670232	1.29813e-10	2.69479e-06	Treg_Gzmb
Runx1	0.305	0.295	1.02709	1.36497e-10	2.83355e-06	Treg_Gzmb
Vamp4	0.244	0.342	0.571793	1.47069e-10	3.05301e-06	Treg_Gzmb
Auh	0.262	0.369	0.670393	1.80081e-10	3.7383e-06	Treg_Gzmb
Zmynd11	0.268	0.375	0.63522	1.83218e-10	3.80341e-06	Treg_Gzmb
Rtn3	0.429	0.601	0.514309	1.87473e-10	3.89176e-06	Treg_Gzmb
C1qa	0.362	0.38	1.28258	1.94384e-10	4.03521e-06	Treg_Gzmb
Per1	0.224	0.306	0.594931	2.67503e-10	5.5531e-06	Treg_Gzmb
Pttg1ip	0.221	0.308	0.702461	2.73655e-10	5.6808e-06	Treg_Gzmb
Mgea5	0.398	0.559	0.543602	3.93043e-10	8.15919e-06	Treg_Gzmb
Crebzf	0.256	0.354	0.637465	4.09605e-10	8.50299e-06	Treg_Gzmb
Sppl2a	0.332	0.47	0.722503	4.33746e-10	9.00414e-06	Treg_Gzmb
Zfp36	0.472	0.532	0.881718	4.61456e-10	9.57936e-06	Treg_Gzmb
Zc3h7a	0.304	0.427	0.799858	4.75902e-10	9.87925e-06	Treg_Gzmb
Klhl24	0.375	0.397	1.03615	4.9825e-10	1.03432e-05	Treg_Gzmb
Cklf	0.23	0.322	0.704851	5.69857e-10	1.18297e-05	Treg_Gzmb
Akap9	0.356	0.5	0.630515	6.10891e-10	1.26815e-05	Treg_Gzmb
Ptpn2	0.305	0.424	0.552814	7.48824e-10	1.55448e-05	Treg_Gzmb
Gata3	0.381	0.407	1.00336	8.44163e-10	1.7524e-05	Treg_Gzmb
Tm9sf2	0.304	0.427	0.849748	9.5461e-10	1.98168e-05	Treg_Gzmb
5031425E22Rik	0.252	0.344	0.591892	9.80214e-10	2.03483e-05	Treg_Gzmb
Adora2a	0.252	0.346	0.698926	1.03301e-09	2.14443e-05	Treg_Gzmb
Mxd4	0.523	0.605	0.656002	1.07439e-09	2.23033e-05	Treg_Gzmb
Mau2	0.357	0.501	0.642237	1.21161e-09	2.51519e-05	Treg_Gzmb
Ell2	0.423	0.464	0.88933	1.24335e-09	2.58107e-05	Treg_Gzmb
Hexb	0.22	0.304	0.711209	1.35182e-09	2.80624e-05	Treg_Gzmb
Clcn4	0.23	0.316	0.687054	1.48893e-09	3.09087e-05	Treg_Gzmb
Rasa1	0.295	0.411	0.649289	1.49809e-09	3.10989e-05	Treg_Gzmb
Taok1	0.254	0.352	0.847683	2.27812e-09	4.72915e-05	Treg_Gzmb
Unc119	0.275	0.385	0.551864	3.3283e-09	6.90921e-05	Treg_Gzmb
Fus	0.741	0.885	0.573949	3.32935e-09	6.91139e-05	Treg_Gzmb
Ash1l	0.401	0.452	1.06365	3.63959e-09	7.55543e-05	Treg_Gzmb
Rsrp1	0.638	0.775	0.581614	3.68408e-09	7.64778e-05	Treg_Gzmb
Ninj1	0.372	0.403	0.950159	5.19997e-09	0.000107946	Treg_Gzmb
Cep192	0.238	0.329	0.83039	5.24016e-09	0.000108781	Treg_Gzmb
Ergic3	0.35	0.488	0.531379	9.29045e-09	0.00019286	Treg_Gzmb
Necap2	0.276	0.38	0.525925	9.82024e-09	0.000203858	Treg_Gzmb
Tmem173	0.313	0.328	1.31599	9.86702e-09	0.000204829	Treg_Gzmb
Smim15	0.252	0.347	0.581542	9.97717e-09	0.000207116	Treg_Gzmb
Atxn7	0.302	0.411	0.708458	1.03387e-08	0.000214622	Treg_Gzmb
Nampt	0.315	0.334	1.31321	1.25961e-08	0.000261482	Treg_Gzmb
Akna	0.35	0.482	0.563703	1.62252e-08	0.000336819	Treg_Gzmb
Il16	0.233	0.311	0.508184	1.62425e-08	0.000337178	Treg_Gzmb
Pfkl	0.259	0.357	0.617047	1.68318e-08	0.000349412	Treg_Gzmb
Ssh2	0.504	0.558	0.650845	1.76855e-08	0.000367133	Treg_Gzmb
Fam117b	0.313	0.422	0.55956	1.92025e-08	0.000398625	Treg_Gzmb
Ep300	0.341	0.474	0.732419	2.02174e-08	0.000419692	Treg_Gzmb
Rsf1	0.328	0.456	0.689048	2.05802e-08	0.000427225	Treg_Gzmb
Rnf6	0.34	0.472	0.539976	2.06156e-08	0.00042796	Treg_Gzmb
Aff1	0.3	0.301	1.1513	2.07238e-08	0.000430206	Treg_Gzmb
Rsbn1l	0.568	0.71	0.646156	2.31993e-08	0.000481595	Treg_Gzmb
Aftph	0.28	0.381	0.57531	2.33312e-08	0.000484332	Treg_Gzmb
Grap	0.416	0.476	0.834032	2.80831e-08	0.000582977	Treg_Gzmb
Nisch	0.336	0.465	0.682084	3.25559e-08	0.000675828	Treg_Gzmb
Cr1l	0.382	0.533	0.580554	3.26003e-08	0.000676749	Treg_Gzmb
Grina	0.354	0.489	0.662209	3.55476e-08	0.000737932	Treg_Gzmb
Trip12	0.392	0.546	0.687596	4.20974e-08	0.0008739	Treg_Gzmb
Galnt6	0.309	0.321	1.24204	6.08575e-08	0.00126334	Treg_Gzmb
Ankrd13c	0.256	0.345	0.624108	6.68603e-08	0.00138795	Treg_Gzmb
Icam1	0.41	0.458	1.02697	7.6757e-08	0.0015934	Treg_Gzmb
Pik3ca	0.345	0.373	1.10479	8.28184e-08	0.00171923	Treg_Gzmb
Rc3h1	0.277	0.376	0.818501	8.64326e-08	0.00179426	Treg_Gzmb
Panx1	0.249	0.338	0.721436	8.84342e-08	0.00183581	Treg_Gzmb
Pan3	0.327	0.449	0.704709	9.34398e-08	0.00193972	Treg_Gzmb
Ascc3	0.311	0.424	0.657417	9.67899e-08	0.00200926	Treg_Gzmb
Itpk1	0.251	0.34	0.729726	1.30746e-07	0.00271415	Treg_Gzmb
Ankrd17	0.47	0.643	0.512947	1.58285e-07	0.00328584	Treg_Gzmb
Pcgf5	0.397	0.542	0.573245	1.70655e-07	0.00354264	Treg_Gzmb
Eea1	0.443	0.504	0.891805	1.75543e-07	0.0036441	Treg_Gzmb
Wsb1	0.361	0.49	0.532107	3.14388e-07	0.00652638	Treg_Gzmb
Xbp1	0.329	0.451	0.688106	3.26651e-07	0.00678096	Treg_Gzmb
Brap	0.227	0.302	0.659141	3.54971e-07	0.00736885	Treg_Gzmb
Fndc3a	0.255	0.34	0.669002	4.49614e-07	0.00933354	Treg_Gzmb
Parp14	0.385	0.426	1.03249	4.50967e-07	0.00936162	Treg_Gzmb
Ifnar1	0.511	0.618	0.806694	4.96261e-07	0.0103019	Treg_Gzmb
C1qb	0.375	0.417	1.30482	5.94002e-07	0.0123309	Treg_Gzmb
H2-M3	0.31	0.423	0.682277	6.09438e-07	0.0126513	Treg_Gzmb
Pbxip1	0.425	0.488	0.946759	7.11801e-07	0.0147763	Treg_Gzmb
Sidt2	0.379	0.521	0.623846	7.23786e-07	0.0150251	Treg_Gzmb
Capn2	0.258	0.349	0.644474	9.07889e-07	0.0188469	Treg_Gzmb
Ifi209	0.346	0.36	0.805701	9.53964e-07	0.0198033	Treg_Gzmb
Hivep1	0.31	0.327	1.18354	9.6141e-07	0.0199579	Treg_Gzmb
Leng8	0.286	0.378	0.64675	1.20346e-06	0.0249826	Treg_Gzmb
Tnrc6a	0.386	0.529	0.617993	1.21412e-06	0.025204	Treg_Gzmb
Pnisr	0.459	0.634	0.524786	1.36091e-06	0.0282512	Treg_Gzmb
Inpp4b	0.532	0.623	0.635162	1.42605e-06	0.0296034	Treg_Gzmb
Chd6	0.235	0.311	0.735264	1.47667e-06	0.0306541	Treg_Gzmb
Pcmtd1	0.282	0.375	0.645884	1.87434e-06	0.0389093	Treg_Gzmb
Nfkbie	0.282	0.372	0.556213	1.95847e-06	0.0406559	Treg_Gzmb
Arhgap45	0.595	0.732	0.57882	2.35518e-06	0.0488912	Treg_Gzmb
Dnajb9	0.293	0.387	0.609857	2.50369e-06	0.051974	Treg_Gzmb
Med13	0.305	0.404	0.670587	2.56916e-06	0.0533333	Treg_Gzmb
Dot1l	0.245	0.322	0.748279	2.71498e-06	0.0563602	Treg_Gzmb
Sytl2	0.317	0.337	1.13129	2.81279e-06	0.0583908	Treg_Gzmb
Scarb2	0.244	0.324	0.870193	3.75109e-06	0.0778688	Treg_Gzmb
Cd274	0.335	0.361	1.19013	4.01084e-06	0.083261	Treg_Gzmb
Tmem30a	0.438	0.599	0.562221	4.27316e-06	0.0887066	Treg_Gzmb
Emsy	0.399	0.457	1.04876	5.28851e-06	0.109784	Treg_Gzmb
Add3	0.299	0.4	0.533629	6.04659e-06	0.125521	Treg_Gzmb
Creb1	0.346	0.377	1.07209	6.07791e-06	0.126171	Treg_Gzmb
Jmjd1c	0.456	0.535	0.837385	6.68889e-06	0.138855	Treg_Gzmb
Irf7	0.309	0.4	0.578204	9.61443e-06	0.199586	Treg_Gzmb
Nfat5	0.422	0.564	0.644418	1.04446e-05	0.216819	Treg_Gzmb
Raf1	0.299	0.401	0.782458	1.48464e-05	0.308196	Treg_Gzmb
Glmp	0.411	0.488	0.918278	1.51904e-05	0.315337	Treg_Gzmb
Atp11b	0.515	0.628	0.789864	1.54612e-05	0.320959	Treg_Gzmb
Fbxo33	0.339	0.375	1.0634	1.757e-05	0.364735	Treg_Gzmb
AC149090.1	0.479	0.566	0.93175	1.76344e-05	0.366073	Treg_Gzmb
Arfgef1	0.346	0.467	0.691256	1.99224e-05	0.413569	Treg_Gzmb
Eva1b	0.379	0.422	0.759114	2.05982e-05	0.427599	Treg_Gzmb
Mdm2	0.283	0.379	0.767831	2.45946e-05	0.510559	Treg_Gzmb
Supt20	0.339	0.453	0.665199	2.53112e-05	0.525435	Treg_Gzmb
Rara	0.294	0.31	0.979597	2.71272e-05	0.563134	Treg_Gzmb
Slc16a6	0.272	0.345	0.628871	2.85663e-05	0.593007	Treg_Gzmb
Cmtm6	0.286	0.304	1.1862	2.94184e-05	0.610697	Treg_Gzmb
Mbnl2	0.321	0.421	0.7108	3.88582e-05	0.806657	Treg_Gzmb
Cds2	0.237	0.309	0.784824	4.01459e-05	0.833389	Treg_Gzmb
Slc4a7	0.256	0.33	0.78858	4.03343e-05	0.8373	Treg_Gzmb
Srpk2	0.383	0.516	0.746727	4.66449e-05	0.968302	Treg_Gzmb
Lag3	0.461	0.577	0.699259	5.01181e-05	1	Treg_Gzmb
Ythdc1	0.591	0.745	0.602988	5.71691e-05	1	Treg_Gzmb
Cyth1	0.324	0.346	0.909337	6.03499e-05	1	Treg_Gzmb
Itsn2	0.384	0.521	0.629992	6.18335e-05	1	Treg_Gzmb
Man2b1	0.464	0.565	0.834471	6.66625e-05	1	Treg_Gzmb
Dnajc1	0.457	0.55	0.89942	6.88702e-05	1	Treg_Gzmb
Tab2	0.396	0.534	0.6107	6.89393e-05	1	Treg_Gzmb
Jarid2	0.396	0.446	0.868884	7.19099e-05	1	Treg_Gzmb
Lamp2	0.347	0.389	1.12708	9.78538e-05	1	Treg_Gzmb
Degs1	0.39	0.53	0.705094	0.000117451	1	Treg_Gzmb
Adam17	0.295	0.321	1.27009	0.000121305	1	Treg_Gzmb
March7	0.494	0.61	0.772157	0.000123969	1	Treg_Gzmb
Zfp148	0.329	0.437	0.675007	0.000124562	1	Treg_Gzmb
Smg6	0.288	0.374	0.724447	0.000151479	1	Treg_Gzmb
Atp6ap2	0.325	0.435	0.814005	0.00016689	1	Treg_Gzmb
Dtx3l	0.262	0.335	0.678172	0.000178966	1	Treg_Gzmb
Reep3	0.296	0.381	0.60701	0.000184345	1	Treg_Gzmb
Hsd11b1	0.256	0.329	0.707385	0.000215214	1	Treg_Gzmb
Col4a3bp	0.289	0.381	0.757833	0.000220956	1	Treg_Gzmb
Ube2h	0.395	0.456	0.778335	0.00022159	1	Treg_Gzmb
Arhgap15	0.404	0.536	0.571891	0.000222552	1	Treg_Gzmb
Tyrobp	0.336	0.432	0.530187	0.000225662	1	Treg_Gzmb
Atf7ip	0.356	0.472	0.677773	0.000228968	1	Treg_Gzmb
Trpv2	0.269	0.353	0.79041	0.000241918	1	Treg_Gzmb
Srebf2	0.285	0.377	0.947005	0.000250399	1	Treg_Gzmb
Adipor2	0.379	0.512	0.686448	0.000251039	1	Treg_Gzmb
Inpp5d	0.44	0.519	0.816155	0.000256002	1	Treg_Gzmb
Elovl5	0.359	0.406	1.00347	0.000496852	1	Treg_Gzmb
Serpina3g	0.278	0.344	0.567878	0.000600834	1	Treg_Gzmb
Man1a	0.358	0.413	1.14838	0.000609168	1	Treg_Gzmb
Nr4a1	0.446	0.51	0.658144	0.000610126	1	Treg_Gzmb
Map2k3	0.535	0.662	0.554768	0.00064796	1	Treg_Gzmb
Map4k2	0.261	0.335	0.802834	0.000669793	1	Treg_Gzmb
Serp1	0.539	0.691	0.626512	0.000713321	1	Treg_Gzmb
Gpbp1l1	0.315	0.406	0.662318	0.000777709	1	Treg_Gzmb
Flna	0.455	0.606	0.506223	0.000798245	1	Treg_Gzmb
Rinl	0.442	0.595	0.553303	0.000805346	1	Treg_Gzmb
Bcap31	0.478	0.647	0.510342	0.000826335	1	Treg_Gzmb
Acp5	0.295	0.373	0.66038	0.000828928	1	Treg_Gzmb
Sptbn1	0.405	0.475	0.920995	0.000853461	1	Treg_Gzmb
Agfg1	0.479	0.587	0.696187	0.000884388	1	Treg_Gzmb
Esyt2	0.343	0.456	0.921275	0.000895743	1	Treg_Gzmb
Nucb1	0.475	0.637	0.602721	0.000972199	1	Treg_Gzmb
Tbc1d10c	0.366	0.478	0.518017	0.0010077	1	Treg_Gzmb
Tnip1	0.376	0.431	0.749368	0.00124737	1	Treg_Gzmb
Selenot	0.388	0.513	0.588372	0.00145341	1	Treg_Gzmb
Arhgef1	0.561	0.71	0.610082	0.00155523	1	Treg_Gzmb
Mapkapk3	0.382	0.493	0.50952	0.00161238	1	Treg_Gzmb
Rrbp1	0.509	0.679	0.598688	0.00174193	1	Treg_Gzmb
Rb1cc1	0.487	0.596	0.757504	0.00180215	1	Treg_Gzmb
Slc50a1	0.349	0.464	0.641261	0.00181201	1	Treg_Gzmb
Tob2	0.401	0.512	0.55154	0.00192565	1	Treg_Gzmb
Rtn4	0.442	0.597	0.566163	0.00193856	1	Treg_Gzmb
Gtpbp2	0.293	0.382	0.849993	0.00202017	1	Treg_Gzmb
Htatip2	0.24	0.311	0.910493	0.00217489	1	Treg_Gzmb
Arl4a	0.272	0.348	0.702114	0.00230195	1	Treg_Gzmb
Isg20	0.372	0.416	0.889658	0.00233589	1	Treg_Gzmb
Sbno2	0.26	0.332	0.82324	0.00236708	1	Treg_Gzmb
Glg1	0.338	0.443	0.836506	0.00298794	1	Treg_Gzmb
Kdm2a	0.384	0.507	0.693459	0.00305971	1	Treg_Gzmb
Nufip2	0.395	0.525	0.733822	0.00314325	1	Treg_Gzmb
Zcchc6	0.507	0.636	0.719564	0.00332363	1	Treg_Gzmb
Zdhhc20	0.431	0.526	0.867145	0.00333937	1	Treg_Gzmb
Pon2	0.345	0.455	0.646166	0.00339156	1	Treg_Gzmb
Avl9	0.39	0.519	0.738651	0.00383703	1	Treg_Gzmb
H2-T22	0.561	0.702	0.63066	0.00415176	1	Treg_Gzmb
Clcn3	0.337	0.442	0.884314	0.00429147	1	Treg_Gzmb
Nfatc3	0.393	0.525	0.703433	0.00450484	1	Treg_Gzmb
Krit1	0.531	0.67	0.77617	0.00570622	1	Treg_Gzmb
Adgre5	0.41	0.533	0.717885	0.0061132	1	Treg_Gzmb
Erbin	0.328	0.421	0.756158	0.00626393	1	Treg_Gzmb
Ccnl2	0.436	0.589	0.735768	0.00678046	1	Treg_Gzmb
Crtc3	0.307	0.342	0.969688	0.00784552	1	Treg_Gzmb
Gbp2	0.285	0.305	0.775822	0.00802414	1	Treg_Gzmb
Mdfic	0.346	0.401	0.981585	0.0081487	1	Treg_Gzmb
Prpf38b	0.516	0.691	0.575545	0.00852262	1	Treg_Gzmb
Gpr65	0.351	0.456	0.732058	0.00857284	1	Treg_Gzmb
Sdcbp	0.551	0.701	0.578064	0.00897292	1	Treg_Gzmb
Xpo6	0.268	0.342	0.934433	0.00898379	1	Treg_Gzmb
Peak1	0.325	0.37	1.09856	0.0091648	1	Treg_Gzmb
Myo1g	0.427	0.53	0.903428	0.00949393	1	Treg_Gzmb
Mrps6	0.365	0.473	0.614152	0.00973502	1	Treg_Gzmb
Gramd3	0.922	0.583	1.44763	7.26363e-185	1.50786e-180	CD8_Ccl5
Ccl5	0.895	0.645	1.82152	8.99567e-134	1.86741e-129	CD8_Ccl5
Ly6c2	0.733	0.375	1.73707	2.53016e-129	5.25236e-125	CD8_Ccl5
Cd8b1	0.848	0.505	0.917094	3.28066e-84	6.81032e-80	CD8_Ccl5
Itgb1	0.833	0.644	1.11687	3.03789e-83	6.30636e-79	CD8_Ccl5
Ssh2	0.792	0.536	0.940108	1.7855e-82	3.70653e-78	CD8_Ccl5
Slfn2	0.875	0.694	0.937145	5.35947e-82	1.11257e-77	CD8_Ccl5
Hcst	0.961	0.831	0.804366	7.33716e-80	1.52312e-75	CD8_Ccl5
Ms4a6b	0.905	0.769	0.843621	4.2839e-75	8.89296e-71	CD8_Ccl5
Arid5a	0.769	0.567	0.999845	4.40787e-73	9.15031e-69	CD8_Ccl5
Dusp2	0.851	0.687	1.0794	3.67757e-72	7.63426e-68	CD8_Ccl5
Klf3	0.397	0.162	1.5187	9.47703e-70	1.96734e-65	CD8_Ccl5
Selplg	0.957	0.886	0.579995	3.34425e-69	6.94234e-65	CD8_Ccl5
Gpr183	0.676	0.435	1.11246	1.07769e-66	2.23717e-62	CD8_Ccl5
Emb	0.837	0.602	0.758611	4.53902e-65	9.42255e-61	CD8_Ccl5
Saraf	0.88	0.759	0.749585	5.61107e-64	1.1648e-59	CD8_Ccl5
Grap2	0.664	0.463	1.03436	2.25517e-59	4.68151e-55	CD8_Ccl5
Gzmk	0.318	0.135	2.47302	1.26007e-58	2.61578e-54	CD8_Ccl5
Epsti1	0.756	0.6	1.03351	1.60617e-58	3.33426e-54	CD8_Ccl5
Zfp36l2	0.914	0.808	0.650123	1.72212e-58	3.57495e-54	CD8_Ccl5
1700025G04Rik	0.318	0.128	1.70582	2.83563e-58	5.88649e-54	CD8_Ccl5
Cxcr3	0.482	0.257	1.063	4.74141e-52	9.84269e-48	CD8_Ccl5
Slfn1	0.464	0.255	1.40768	1.99174e-51	4.13466e-47	CD8_Ccl5
Pde7a	0.616	0.441	1.04277	6.86975e-51	1.42609e-46	CD8_Ccl5
Pmepa1	0.859	0.709	0.769176	2.66402e-50	5.53024e-46	CD8_Ccl5
Ctsw	0.867	0.675	0.698511	3.32173e-48	6.89557e-44	CD8_Ccl5
S1pr1	0.369	0.164	0.851672	4.84546e-48	1.00587e-43	CD8_Ccl5
Ablim1	0.869	0.771	0.666523	1.01183e-47	2.10046e-43	CD8_Ccl5
Rpl13a	0.959	0.871	0.519714	1.05323e-47	2.1864e-43	CD8_Ccl5
Gpr18	0.412	0.224	1.3874	9.91337e-47	2.05792e-42	CD8_Ccl5
Ptpn22	0.937	0.842	0.511789	2.35077e-45	4.87996e-41	CD8_Ccl5
Abcb1b	0.528	0.351	1.2891	1.28394e-44	2.66533e-40	CD8_Ccl5
Lax1	0.456	0.273	1.26971	4.72261e-44	9.80367e-40	CD8_Ccl5
Sp100	0.783	0.659	0.763007	7.33438e-44	1.52254e-39	CD8_Ccl5
Bcl2	0.591	0.413	1.17691	9.17708e-44	1.90507e-39	CD8_Ccl5
Tcf7	0.382	0.185	1.03445	9.48217e-44	1.9684e-39	CD8_Ccl5
Elmsan1	0.391	0.206	1.21909	3.60049e-43	7.47426e-39	CD8_Ccl5
Sidt1	0.34	0.167	1.52175	6.66978e-43	1.38458e-38	CD8_Ccl5
Ctla2a	0.835	0.688	0.712102	2.3828e-42	4.94646e-38	CD8_Ccl5
Jak1	0.915	0.851	0.554261	3.78006e-41	7.84703e-37	CD8_Ccl5
Gtf2i	0.634	0.487	1.08551	2.07071e-40	4.29859e-36	CD8_Ccl5
Pdcd4	0.77	0.64	0.770886	4.0417e-40	8.39017e-36	CD8_Ccl5
Rnf138	0.644	0.522	0.968013	4.00371e-39	8.31131e-35	CD8_Ccl5
Cnot6l	0.774	0.67	0.688765	9.26716e-39	1.92377e-34	CD8_Ccl5
Prdx6	0.905	0.825	0.534015	8.29975e-37	1.72294e-32	CD8_Ccl5
Gimap6	0.739	0.611	0.656196	5.78049e-36	1.19997e-31	CD8_Ccl5
Fyn	0.801	0.702	0.611959	9.66611e-35	2.00659e-30	CD8_Ccl5
Klf2	0.548	0.353	0.577106	1.10874e-32	2.30163e-28	CD8_Ccl5
Lat	0.856	0.765	0.533574	1.21479e-32	2.52179e-28	CD8_Ccl5
Klhl6	0.426	0.27	1.114	2.27704e-31	4.72691e-27	CD8_Ccl5
Zcchc11	0.813	0.747	0.518635	2.38245e-31	4.94572e-27	CD8_Ccl5
Chd7	0.72	0.616	0.62708	6.93226e-30	1.43907e-25	CD8_Ccl5
Sorl1	0.545	0.414	0.881164	5.47415e-29	1.13638e-24	CD8_Ccl5
Klk8	0.587	0.469	0.840983	1.5723e-28	3.26394e-24	CD8_Ccl5
Pja1	0.396	0.258	1.16256	9.07899e-28	1.88471e-23	CD8_Ccl5
Rasgrp2	0.305	0.169	1.10582	5.3867e-27	1.11823e-22	CD8_Ccl5
Smchd1	0.774	0.702	0.511213	8.73355e-27	1.813e-22	CD8_Ccl5
S1pr4	0.528	0.402	0.849063	1.06315e-26	2.207e-22	CD8_Ccl5
Pde3b	0.443	0.312	0.993585	2.06436e-26	4.28541e-22	CD8_Ccl5
Foxp1	0.616	0.501	0.6641	8.9032e-26	1.84822e-21	CD8_Ccl5
Gimap4	0.835	0.74	0.515783	1.38307e-25	2.87112e-21	CD8_Ccl5
Fasl	0.518	0.405	0.968317	1.80729e-25	3.75176e-21	CD8_Ccl5
Slco3a1	0.42	0.271	0.74737	1.16404e-24	2.41643e-20	CD8_Ccl5
Plcxd2	0.386	0.251	0.934466	5.91633e-24	1.22817e-19	CD8_Ccl5
Acp5	0.476	0.35	0.757465	1.04783e-23	2.1752e-19	CD8_Ccl5
Rtp4	0.367	0.227	0.867474	1.70441e-23	3.53818e-19	CD8_Ccl5
Lef1	0.331	0.197	0.964207	5.11086e-23	1.06096e-18	CD8_Ccl5
Rps27rt	0.714	0.667	0.629623	6.95335e-23	1.44345e-18	CD8_Ccl5
Gm8369	0.562	0.466	0.740599	2.18737e-21	4.54076e-17	CD8_Ccl5
Abcb1a	0.376	0.251	0.791171	6.61319e-21	1.37283e-16	CD8_Ccl5
Lpxn	0.579	0.49	0.722625	8.77858e-21	1.82234e-16	CD8_Ccl5
Itga4	0.499	0.398	0.840734	6.47535e-20	1.34422e-15	CD8_Ccl5
Gimap7	0.544	0.447	0.712986	1.22567e-19	2.54437e-15	CD8_Ccl5
Sp110	0.576	0.494	0.674357	2.57434e-19	5.34408e-15	CD8_Ccl5
Dnajc15	0.583	0.513	0.771148	1.05791e-18	2.19611e-14	CD8_Ccl5
Asap1	0.303	0.196	0.980347	3.21689e-18	6.67794e-14	CD8_Ccl5
Irf2bpl	0.477	0.379	0.810692	5.10862e-18	1.0605e-13	CD8_Ccl5
Kdm7a	0.471	0.361	0.63224	3.05389e-17	6.33956e-13	CD8_Ccl5
Irf7	0.485	0.375	0.589095	1.58255e-16	3.28522e-12	CD8_Ccl5
Bcl2l11	0.656	0.59	0.553952	1.6706e-16	3.46799e-12	CD8_Ccl5
Usp48	0.403	0.317	0.910431	2.12549e-16	4.41231e-12	CD8_Ccl5
Frat2	0.31	0.208	0.922166	3.58761e-16	7.44752e-12	CD8_Ccl5
Zbp1	0.525	0.448	0.713813	7.97446e-16	1.65542e-11	CD8_Ccl5
Ppp2r5a	0.601	0.545	0.508234	1.11924e-15	2.32343e-11	CD8_Ccl5
Evl	0.451	0.357	0.725024	1.17323e-15	2.43551e-11	CD8_Ccl5
Fryl	0.603	0.55	0.595053	1.42259e-15	2.95316e-11	CD8_Ccl5
Slamf6	0.318	0.21	0.671994	1.63948e-15	3.4034e-11	CD8_Ccl5
Pik3cd	0.493	0.415	0.70213	1.71026e-15	3.55032e-11	CD8_Ccl5
Gbp9	0.352	0.253	0.812893	2.41101e-15	5.00501e-11	CD8_Ccl5
9930111J21Rik2	0.41	0.311	0.619629	5.03674e-15	1.04558e-10	CD8_Ccl5
Prkcq	0.456	0.376	0.770869	6.2146e-15	1.29009e-10	CD8_Ccl5
Smap1	0.605	0.554	0.576863	1.05925e-14	2.1989e-10	CD8_Ccl5
Sept6	0.629	0.581	0.543529	1.06139e-14	2.20334e-10	CD8_Ccl5
Tcp11l2	0.383	0.269	0.569767	1.28855e-14	2.67489e-10	CD8_Ccl5
Glipr2	0.452	0.384	0.770957	1.5884e-14	3.29736e-10	CD8_Ccl5
Dbf4	0.422	0.341	0.885307	2.37918e-14	4.93894e-10	CD8_Ccl5
Ifi209	0.443	0.353	0.609915	1.16349e-13	2.4153e-09	CD8_Ccl5
Tmem2	0.342	0.252	0.948257	3.59231e-13	7.45729e-09	CD8_Ccl5
Rasal3	0.531	0.473	0.579694	6.57061e-13	1.36399e-08	CD8_Ccl5
Crebrf	0.439	0.354	0.562634	1.03856e-12	2.15595e-08	CD8_Ccl5
Med10	0.561	0.523	0.610407	1.08772e-12	2.258e-08	CD8_Ccl5
Gpr171	0.481	0.427	0.718861	3.33281e-12	6.91857e-08	CD8_Ccl5
Amd1	0.363	0.284	0.811262	5.75352e-12	1.19437e-07	CD8_Ccl5
Hipk1	0.488	0.433	0.568426	1.93848e-11	4.02409e-07	CD8_Ccl5
Mfsd6	0.366	0.293	0.846577	2.18719e-11	4.54039e-07	CD8_Ccl5
Ifi47	0.548	0.501	0.508704	4.71898e-11	9.79613e-07	CD8_Ccl5
Jakmip1	0.468	0.41	0.59525	6.41772e-11	1.33225e-06	CD8_Ccl5
Inpp1	0.362	0.301	0.849912	1.27818e-10	2.65338e-06	CD8_Ccl5
Rnf213	0.451	0.384	0.547195	6.37806e-10	1.32402e-05	CD8_Ccl5
Stk38	0.416	0.352	0.585445	9.14725e-10	1.89888e-05	CD8_Ccl5
Tnfaip8l2	0.332	0.261	0.760222	1.47251e-09	3.05678e-05	CD8_Ccl5
Hmgn1	0.43	0.352	0.538249	1.68362e-09	3.49503e-05	CD8_Ccl5
Fam53b	0.348	0.276	0.543725	2.61203e-09	5.42232e-05	CD8_Ccl5
Nlrc5	0.4	0.346	0.572509	5.18937e-09	0.000107726	CD8_Ccl5
Mbp	0.324	0.258	0.67886	9.74383e-09	0.000202272	CD8_Ccl5
Slc16a6	0.39	0.326	0.546747	1.10319e-08	0.000229012	CD8_Ccl5
Ms4a6c	0.301	0.237	0.704534	1.23156e-08	0.000255659	CD8_Ccl5
Klrc2	0.41	0.355	0.711184	1.50392e-08	0.000312199	CD8_Ccl5
Nin	0.399	0.346	0.583522	1.67863e-08	0.000348467	CD8_Ccl5
Dtx3l	0.375	0.317	0.597723	1.70354e-08	0.000353639	CD8_Ccl5
Klrk1	0.533	0.463	0.551742	1.95139e-08	0.000405089	CD8_Ccl5
Atp8b4	0.354	0.304	0.760826	3.02736e-08	0.000628449	CD8_Ccl5
Jaml	0.396	0.334	0.680529	3.73174e-08	0.000774672	CD8_Ccl5
Gimap9	0.455	0.412	0.53066	7.27766e-08	0.00151077	CD8_Ccl5
Zyg11b	0.37	0.321	0.655414	9.06856e-08	0.00188254	CD8_Ccl5
Rassf1	0.452	0.409	0.501663	9.98873e-08	0.00207356	CD8_Ccl5
Crot	0.363	0.317	0.661508	1.1665e-07	0.00242154	CD8_Ccl5
Prkacb	0.435	0.404	0.560922	7.05418e-07	0.0146438	CD8_Ccl5
Phc2	0.34	0.296	0.631286	8.06152e-07	0.0167349	CD8_Ccl5
Gm8797	0.353	0.299	0.687119	1.56309e-06	0.0324482	CD8_Ccl5
Sash3	0.384	0.343	0.511119	1.77512e-06	0.0368496	CD8_Ccl5
Themis	0.408	0.362	0.523836	2.19516e-06	0.0455693	CD8_Ccl5
Trafd1	0.371	0.331	0.518624	3.15114e-06	0.0654146	CD8_Ccl5
Xaf1	0.323	0.275	0.595582	6.60635e-06	0.137141	CD8_Ccl5
F2r	0.322	0.281	0.596128	9.95862e-06	0.206731	CD8_Ccl5
Rnf114	0.408	0.377	0.50711	1.41456e-05	0.293649	CD8_Ccl5
Tm6sf1	0.348	0.313	0.64994	2.13385e-05	0.442966	CD8_Ccl5
Sema4a	0.361	0.33	0.53746	3.01861e-05	0.626634	CD8_Ccl5
Cd8a	0.955	0.456	1.48622	0	0	CD8_Cd244
Cd8b1	0.945	0.464	1.44174	0	0	CD8_Cd244
Klrc1	0.831	0.422	1.29013	0	0	CD8_Cd244
Klrd1	0.891	0.52	1.31988	0	0	CD8_Cd244
Osgin1	0.514	0.177	2.05303	0	0	CD8_Cd244
Ccl5	0.877	0.626	2.15884	0	0	CD8_Cd244
Nkg7	0.993	0.755	1.2338	0	0	CD8_Cd244
AC163354.1	0.42	0.13	2.34757	0.000000000000000000000000000000000000000000000000000000000000000000000000000000000000000000000000000000000000000000000000000000000000000000000000000000000000000000000000000000000000000000000000000000000000000000000000000000000000000000000000000000000000000000000000000000000000000000000000000000000000000000253949046518773	0.0000000000000000000000000000000000000000000000000000000000000000000000000000000000000000000000000000000000000000000000000000000000000000000000000000000000000000000000000000000000000000000000000000000000000000000000000000000000000000000000000000000000000000000000000000000000000000000000000000000000000052717282566832	CD8_Cd244
Cxcr6	0.912	0.593	1.0188	0.000000000000000000000000000000000000000000000000000000000000000000000000000000000000000000000000000000000000000000000000000000000000000000000000000000000000000000000000000000000000000000000000000000000000000000000000000000000000000000000000000000000000000000000000000000000000000000000000283170148574701	0.00000000000000000000000000000000000000000000000000000000000000000000000000000000000000000000000000000000000000000000000000000000000000000000000000000000000000000000000000000000000000000000000000000000000000000000000000000000000000000000000000000000000000000000000000000000000000000000587832911426222	CD8_Cd244
Sh2d2a	0.935	0.799	0.983101	0.00000000000000000000000000000000000000000000000000000000000000000000000000000000000000000000000000000000000000000000000000000000000000000000000000000000000000000000000000000000000000000000000000000000000000000000000000000000000000000000000000000000000000000000000000000000000000078185063475598	0.0000000000000000000000000000000000000000000000000000000000000000000000000000000000000000000000000000000000000000000000000000000000000000000000000000000000000000000000000000000000000000000000000000000000000000000000000000000000000000000000000000000000000000000000000000000000162304373268994	CD8_Cd244
Adgrg1	0.305	0.076	2.50072	0.0000000000000000000000000000000000000000000000000000000000000000000000000000000000000000000000000000000000000000000000000000000000000000000000000000000000000000000000000000000000000000000000000000000000000000000000000000000000000000000000000000000000000000000000000000060558126281556	0.000000000000000000000000000000000000000000000000000000000000000000000000000000000000000000000000000000000000000000000000000000000000000000000000000000000000000000000000000000000000000000000000000000000000000000000000000000000000000000000000000000000000000000000000125712614347882	CD8_Cd244
Chst12	0.607	0.299	1.58459	0.0000000000000000000000000000000000000000000000000000000000000000000000000000000000000000000000000000000000000000000000000000000000000000000000000000000000000000000000000000000000000000000000000000000000000000000000000000000000000000000000000000000000000000000000031454272188658	0.0000000000000000000000000000000000000000000000000000000000000000000000000000000000000000000000000000000000000000000000000000000000000000000000000000000000000000000000000000000000000000000000000000000000000000000000000000000000000000000000000000000000000000000652959236364352	CD8_Cd244
Pdcd1	0.898	0.602	1.01619	0.0000000000000000000000000000000000000000000000000000000000000000000000000000000000000000000000000000000000000000000000000000000000000000000000000000000000000000000000000000000000000000000000000000000000000000000000000000000000000000000000000000000000000000000187553066524072	0.00000000000000000000000000000000000000000000000000000000000000000000000000000000000000000000000000000000000000000000000000000000000000000000000000000000000000000000000000000000000000000000000000000000000000000000000000000000000000000000000000000000000000038934141079732	CD8_Cd244
Abcb9	0.646	0.349	1.37345	2.27247e-232	4.71741e-228	CD8_Cd244
Litaf	0.897	0.646	0.838137	6.97789e-232	1.44854e-227	CD8_Cd244
Klre1	0.573	0.27	1.53926	1.18653e-229	2.46313e-225	CD8_Cd244
Ctsd	0.936	0.774	0.751802	6.71977e-225	1.39496e-220	CD8_Cd244
Dapk2	0.42	0.164	1.94942	3.16733e-221	6.57506e-217	CD8_Cd244
Lag3	0.841	0.514	0.720191	8.44863e-221	1.75385e-216	CD8_Cd244
Cd3g	0.986	0.942	0.587509	4.55094e-218	9.44729e-214	CD8_Cd244
Hcst	0.953	0.821	0.838419	2.19138e-215	4.54908e-211	CD8_Cd244
S100a6	0.955	0.846	0.850675	6.42064e-214	1.33286e-209	CD8_Cd244
AW112010	0.995	0.941	0.637161	2.98027e-211	6.18675e-207	CD8_Cd244
Gzmk	0.351	0.115	1.7233	3.32126e-211	6.8946e-207	CD8_Cd244
Prf1	0.671	0.342	0.912392	2.93587e-206	6.09456e-202	CD8_Cd244
Cd3e	0.983	0.911	0.583304	2.11561e-204	4.3918e-200	CD8_Cd244
Sla2	0.721	0.456	1.08587	6.18628e-201	1.28421e-196	CD8_Cd244
Ier5l	0.729	0.44	1.08865	3.508e-190	7.28225e-186	CD8_Cd244
Ugcg	0.819	0.555	0.834968	4.65009e-185	9.65311e-181	CD8_Cd244
Runx3	0.907	0.705	0.768097	4.8921e-179	1.01555e-174	CD8_Cd244
Gng2	0.854	0.656	0.79817	4.11193e-175	8.53595e-171	CD8_Cd244
1700017B05Rik	0.654	0.386	1.02449	6.99118e-175	1.4513e-170	CD8_Cd244
Bend4	0.457	0.214	1.52187	1.58018e-170	3.28031e-166	CD8_Cd244
Nr4a2	0.894	0.658	0.812952	5.50505e-168	1.14279e-163	CD8_Cd244
Il2rb	0.968	0.906	0.580402	4.11794e-165	8.54843e-161	CD8_Cd244
Itga1	0.319	0.118	1.77384	1.48708e-160	3.08702e-156	CD8_Cd244
Ms4a4b	0.904	0.672	0.654128	1.22949e-157	2.5523e-153	CD8_Cd244
Tiprl	0.741	0.541	1.04646	2.20663e-156	4.58074e-152	CD8_Cd244
Fgl2	0.756	0.488	0.687389	1.98075e-149	4.11183e-145	CD8_Cd244
Plac8	0.712	0.493	1.07039	3.75129e-146	7.78731e-142	CD8_Cd244
Sult2b1	0.423	0.211	1.5797	3.96145e-141	8.22358e-137	CD8_Cd244
Padi2	0.469	0.248	1.24932	3.93207e-136	8.16259e-132	CD8_Cd244
Sema4a	0.53	0.306	1.22825	5.66902e-135	1.17683e-130	CD8_Cd244
Ptpn22	0.943	0.833	0.501729	3.58771e-129	7.44773e-125	CD8_Cd244
2900026A02Rik	0.359	0.166	1.47905	1.831e-128	3.80097e-124	CD8_Cd244
Zyx	0.707	0.503	0.844496	2.20733e-127	4.58219e-123	CD8_Cd244
Fasl	0.607	0.384	0.900068	3.29841e-121	6.84717e-117	CD8_Cd244
Cdk6	0.745	0.538	0.778398	5.5372e-121	1.14947e-116	CD8_Cd244
Thy1	0.941	0.758	0.525839	9.53743e-121	1.97987e-116	CD8_Cd244
Sub1	0.975	0.91	0.503702	2.88818e-119	5.99557e-115	CD8_Cd244
Klrc2	0.565	0.331	0.937628	3.13317e-119	6.50416e-115	CD8_Cd244
Klrk1	0.701	0.436	0.724664	5.68812e-119	1.1808e-114	CD8_Cd244
Cst7	0.777	0.557	0.656965	1.70682e-115	3.54319e-111	CD8_Cd244
Ccr5	0.597	0.36	0.536057	4.29965e-115	8.92563e-111	CD8_Cd244
Ctsw	0.843	0.662	0.624905	1.33338e-111	2.76797e-107	CD8_Cd244
Ptk2b	0.67	0.476	0.813542	3.53497e-110	7.33825e-106	CD8_Cd244
Prkch	0.837	0.675	0.568986	2.87401e-108	5.96615e-104	CD8_Cd244
Havcr2	0.471	0.262	0.931174	4.38444e-107	9.10166e-103	CD8_Cd244
2010111I01Rik	0.767	0.561	0.546405	6.35783e-107	1.31982e-102	CD8_Cd244
Cd38	0.352	0.177	1.39701	3.72845e-105	7.73988e-101	CD8_Cd244
Tm6sf1	0.49	0.292	1.02609	7.93338e-104	1.64689e-99	CD8_Cd244
Bcl2l11	0.768	0.571	0.735229	4.68081e-103	9.71689e-99	CD8_Cd244
Rgs16	0.786	0.564	0.62487	3.07925e-102	6.39222e-98	CD8_Cd244
Cyth4	0.755	0.563	0.579087	2.45139e-100	5.08884e-96	CD8_Cd244
Chn2	0.307	0.145	1.5894	1.30223e-99	2.7033e-95	CD8_Cd244
Gtf2i	0.648	0.473	0.914406	1.19939e-97	2.48982e-93	CD8_Cd244
Abr	0.512	0.325	0.884647	5.94329e-97	1.23377e-92	CD8_Cd244
Arsb	0.473	0.281	0.984546	1.02956e-96	2.13727e-92	CD8_Cd244
Mt1	0.602	0.422	1.03395	9.42175e-95	1.95586e-90	CD8_Cd244
Il21r	0.867	0.69	0.552201	1.29479e-94	2.68784e-90	CD8_Cd244
Tox	0.662	0.47	0.741105	8.46174e-94	1.75657e-89	CD8_Cd244
Lat2	0.448	0.268	1.00954	3.88795e-92	8.071e-88	CD8_Cd244
Lgals3	0.811	0.649	0.577527	8.38809e-92	1.74128e-87	CD8_Cd244
Ech1	0.689	0.531	0.713581	5.95937e-91	1.23711e-86	CD8_Cd244
Nedd9	0.66	0.476	0.662288	8.83159e-89	1.83335e-84	CD8_Cd244
Serpinb9	0.731	0.521	0.654906	2.08088e-88	4.31971e-84	CD8_Cd244
Plek	0.631	0.435	0.655249	4.19252e-87	8.70326e-83	CD8_Cd244
Efhd2	0.755	0.579	0.601339	4.61413e-87	9.57847e-83	CD8_Cd244
Lasp1	0.611	0.44	0.68226	2.09332e-82	4.34553e-78	CD8_Cd244
Cmip	0.672	0.505	0.618114	2.17472e-81	4.5145e-77	CD8_Cd244
Rnf166	0.506	0.336	0.865275	4.59045e-79	9.52932e-75	CD8_Cd244
Rab19	0.404	0.242	0.965815	8.30528e-77	1.72409e-72	CD8_Cd244
Sorl1	0.573	0.4	0.666768	2.43624e-76	5.05739e-72	CD8_Cd244
Tmem189	0.561	0.403	0.728051	4.78048e-75	9.9238e-71	CD8_Cd244
B4galnt1	0.748	0.577	0.573222	2.76923e-74	5.74865e-70	CD8_Cd244
Uba52	0.972	0.897	0.555003	4.0841e-72	8.47817e-68	CD8_Cd244
Themis	0.515	0.345	0.72783	1.82726e-71	3.79321e-67	CD8_Cd244
Tmem163	0.309	0.168	1.19467	9.34978e-71	1.94092e-66	CD8_Cd244
Prex1	0.7	0.545	0.519995	1.03491e-67	2.14837e-63	CD8_Cd244
Mxd4	0.724	0.569	0.583677	5.16417e-67	1.07203e-62	CD8_Cd244
Gatad2a	0.626	0.486	0.643345	7.43908e-67	1.54428e-62	CD8_Cd244
Ikzf3	0.592	0.43	0.577675	1.35485e-66	2.81254e-62	CD8_Cd244
Entpd1	0.427	0.271	0.648049	1.12626e-64	2.338e-60	CD8_Cd244
Ppm1h	0.452	0.299	0.787246	1.40838e-64	2.92366e-60	CD8_Cd244
Lyst	0.457	0.304	0.780075	4.96128e-64	1.02991e-59	CD8_Cd244
Tgfbr2	0.666	0.514	0.525881	1.18332e-63	2.45646e-59	CD8_Cd244
Gnptab	0.378	0.24	0.997031	1.9691e-62	4.08766e-58	CD8_Cd244
Gpr160	0.368	0.224	0.840713	4.4218e-62	9.17921e-58	CD8_Cd244
Gpr171	0.566	0.412	0.666547	7.63836e-62	1.58565e-57	CD8_Cd244
Pde3b	0.459	0.299	0.653425	1.13415e-61	2.35439e-57	CD8_Cd244
Tbx21	0.466	0.315	0.753639	1.24574e-61	2.58602e-57	CD8_Cd244
Gm19585	0.527	0.376	0.806146	6.7679e-60	1.40495e-55	CD8_Cd244
Crot	0.447	0.302	0.788056	1.61627e-59	3.35522e-55	CD8_Cd244
Tor1aip1	0.653	0.52	0.526668	9.83626e-57	2.04191e-52	CD8_Cd244
Camk2n1	0.335	0.196	0.805987	1.42289e-55	2.95377e-51	CD8_Cd244
Ssbp1	0.568	0.431	0.601223	2.90003e-55	6.02018e-51	CD8_Cd244
Lfng	0.559	0.415	0.516779	8.3206e-54	1.72727e-49	CD8_Cd244
Fam117b	0.524	0.381	0.553653	2.34983e-53	4.87801e-49	CD8_Cd244
Zyg11b	0.441	0.308	0.747273	6.71741e-53	1.39447e-48	CD8_Cd244
Tstd3	0.329	0.206	1.00903	8.3327e-53	1.72979e-48	CD8_Cd244
Pik3cd	0.539	0.403	0.642602	3.18578e-51	6.61335e-47	CD8_Cd244
Igf2r	0.49	0.353	0.569249	1.23039e-50	2.55416e-46	CD8_Cd244
Rpa2	0.502	0.361	0.731183	2.08715e-50	4.33271e-46	CD8_Cd244
Gpd2	0.45	0.323	0.79082	3.56186e-50	7.39407e-46	CD8_Cd244
Fli1	0.614	0.483	0.517112	1.30216e-49	2.70315e-45	CD8_Cd244
Csf1	0.308	0.184	0.840995	2.0796e-49	4.31704e-45	CD8_Cd244
Usp38	0.498	0.37	0.600662	3.01288e-47	6.25445e-43	CD8_Cd244
Irf8	0.615	0.48	0.6572	3.60424e-47	7.48205e-43	CD8_Cd244
Abcb1b	0.476	0.343	0.605065	7.27301e-47	1.5098e-42	CD8_Cd244
Rassf1	0.527	0.396	0.53203	1.15271e-46	2.39291e-42	CD8_Cd244
Ppp1r3b	0.314	0.194	0.832422	4.04191e-46	8.3906e-42	CD8_Cd244
Nsmaf	0.459	0.335	0.679315	1.66766e-45	3.46189e-41	CD8_Cd244
Stk39	0.515	0.383	0.577373	1.52978e-44	3.17567e-40	CD8_Cd244
Eva1b	0.525	0.398	0.504036	5.45333e-43	1.13206e-38	CD8_Cd244
Eid1	0.456	0.337	0.638399	7.09504e-43	1.47286e-38	CD8_Cd244
Actr1b	0.423	0.317	0.829274	9.66664e-42	2.0067e-37	CD8_Cd244
Rhoq	0.368	0.25	0.664867	6.08254e-41	1.26268e-36	CD8_Cd244
Ly6c2	0.508	0.373	0.566501	8.12848e-41	1.68739e-36	CD8_Cd244
Lrmp	0.507	0.387	0.598851	1.07472e-40	2.23101e-36	CD8_Cd244
Atp8b4	0.408	0.293	0.674542	1.69086e-39	3.51005e-35	CD8_Cd244
Lax1	0.386	0.267	0.690744	2.51653e-39	5.22406e-35	CD8_Cd244
Pstpip1	0.554	0.437	0.511114	3.89832e-39	8.09253e-35	CD8_Cd244
Gstp1	0.484	0.362	0.580838	1.3049e-38	2.70885e-34	CD8_Cd244
Fbxo32	0.31	0.2	0.795379	2.67028e-38	5.54324e-34	CD8_Cd244
Cd96	0.498	0.382	0.552624	3.17028e-38	6.58119e-34	CD8_Cd244
Nedd4	0.303	0.203	0.970916	2.52406e-37	5.2397e-33	CD8_Cd244
Dgkh	0.33	0.221	0.550717	3.5497e-37	7.36883e-33	CD8_Cd244
Prkacb	0.504	0.393	0.581514	4.82151e-37	1.0009e-32	CD8_Cd244
Eif2ak3	0.322	0.217	0.71144	5.62525e-37	1.16775e-32	CD8_Cd244
Nlrc3	0.368	0.256	0.601236	6.77357e-37	1.40612e-32	CD8_Cd244
Nbeal2	0.344	0.236	0.652477	1.62163e-36	3.36635e-32	CD8_Cd244
Jaml	0.439	0.324	0.608066	2.72173e-36	5.65004e-32	CD8_Cd244
Hip1	0.355	0.248	0.534069	1.5089e-35	3.13234e-31	CD8_Cd244
Ptpn6	0.568	0.449	0.524194	1.54539e-34	3.20808e-30	CD8_Cd244
Rmnd5b	0.304	0.207	0.816815	6.0696e-34	1.25999e-29	CD8_Cd244
Adam19	0.372	0.264	0.54782	6.6615e-34	1.38286e-29	CD8_Cd244
Chsy1	0.357	0.263	0.791774	3.95401e-32	8.20813e-28	CD8_Cd244
Slc30a9	0.411	0.314	0.558625	1.55073e-31	3.21916e-27	CD8_Cd244
Ptp4a3	0.426	0.327	0.587303	3.15753e-30	6.55471e-26	CD8_Cd244
Arrb2	0.425	0.328	0.505841	5.56234e-29	1.15469e-24	CD8_Cd244
Gm17018	0.437	0.345	0.581569	1.39793e-28	2.90197e-24	CD8_Cd244
Impact	0.312	0.214	0.526613	1.84705e-28	3.83429e-24	CD8_Cd244
Mrpl41	0.462	0.378	0.591327	3.70107e-27	7.68305e-23	CD8_Cd244
Myo1f	0.402	0.308	0.5219	4.4465e-27	9.23049e-23	CD8_Cd244
Grcc10	0.51	0.418	0.506633	7.00628e-27	1.45443e-22	CD8_Cd244
Zgpat	0.317	0.23	0.59899	8.6316e-26	1.79183e-21	CD8_Cd244
Btg3	0.375	0.282	0.541143	2.06373e-25	4.2841e-21	CD8_Cd244
Tmem9b	0.428	0.345	0.502354	7.32385e-25	1.52036e-20	CD8_Cd244
Tspyl1	0.385	0.295	0.508906	1.91965e-24	3.985e-20	CD8_Cd244
Rcn1	0.307	0.225	0.647873	2.47577e-24	5.13946e-20	CD8_Cd244
Mink1	0.313	0.229	0.595049	7.23418e-24	1.50174e-19	CD8_Cd244
Cx3cr1	0.3	0.216	0.593101	7.3118e-24	1.51786e-19	CD8_Cd244
Unc119b	0.346	0.265	0.584469	1.39698e-23	2.9e-19	CD8_Cd244
Rpl27-ps3	0.391	0.316	0.57008	2.4041e-21	4.99067e-17	CD8_Cd244
Hscb	0.401	0.326	0.539392	6.43508e-21	1.33586e-16	CD8_Cd244
Arl14ep	0.3	0.226	0.549027	1.2988e-19	2.69617e-15	CD8_Cd244
Sft2d2	0.355	0.28	0.519973	1.46557e-18	3.04237e-14	CD8_Cd244
Surf1	0.337	0.27	0.550509	6.44245e-18	1.33739e-13	CD8_Cd244
Mri1	0.302	0.233	0.533668	1.30397e-17	2.70692e-13	CD8_Cd244
Keap1	0.334	0.272	0.548626	1.60293e-15	3.32752e-11	CD8_Cd244
Eipr1	0.314	0.254	0.540284	1.65343e-15	3.43236e-11	CD8_Cd244
Magohb	0.346	0.286	0.529314	5.55123e-14	1.15238e-09	CD8_Cd244
Tnfsf11	0.661	0.144	3.34031	0	0	CD8_Cxcl13
Igfbp7	0.639	0.13	3.11377	0	0	CD8_Cxcl13
Gpm6b	0.541	0.137	2.37589	0	0	CD8_Cxcl13
Tnfsf8	0.503	0.103	2.8399	0	0	CD8_Cxcl13
Ccl1	0.419	0.055	3.55034	0	0	CD8_Cxcl13
Ccdc184	0.371	0.051	3.47215	0	0	CD8_Cxcl13
Csf2	0.323	0.027	5.35652	0	0	CD8_Cxcl13
Bhlhe40	0.963	0.743	1.44979	0	0	CD8_Cxcl13
Cd200	0.518	0.155	2.55158	0.000000000000000000000000000000000000000000000000000000000000000000000000000000000000000000000000000000000000000000000000000000000000000000000000000000000000000000000000000000000000000000000000000000000000000000000000000000000000000000000000000000000000000000000000000000000000000000000870604830894142	0.0000000000000000000000000000000000000000000000000000000000000000000000000000000000000000000000000000000000000000000000000000000000000000000000000000000000000000000000000000000000000000000000000000000000000000000000000000000000000000000000000000000000000000000000000000000000000000180728856845315	CD8_Cxcl13
Plscr1	0.668	0.283	2.28111	0.0000000000000000000000000000000000000000000000000000000000000000000000000000000000000000000000000000000000000000000000000000000000000000000000000000000000000000000000000000000000000000000000000000000000000000000000000000000000000000000000000000000000000000000000000000000000424030472514073	0.000000000000000000000000000000000000000000000000000000000000000000000000000000000000000000000000000000000000000000000000000000000000000000000000000000000000000000000000000000000000000000000000000000000000000000000000000000000000000000000000000000000000000000000000000000880244857891965	CD8_Cxcl13
Wisp1	0.418	0.1	2.33725	0.0000000000000000000000000000000000000000000000000000000000000000000000000000000000000000000000000000000000000000000000000000000000000000000000000000000000000000000000000000000000000000000000000000000000000000000000000000000000000000000000000000000000000000000000000000023803357508134	0.0000000000000000000000000000000000000000000000000000000000000000000000000000000000000000000000000000000000000000000000000000000000000000000000000000000000000000000000000000000000000000000000000000000000000000000000000000000000000000000000000000000000000000000000000494133898511355	CD8_Cxcl13
Dusp14	0.544	0.192	2.54958	0.00000000000000000000000000000000000000000000000000000000000000000000000000000000000000000000000000000000000000000000000000000000000000000000000000000000000000000000000000000000000000000000000000000000000000000000000000000000000000000000000000000000329124590793522	0.0000000000000000000000000000000000000000000000000000000000000000000000000000000000000000000000000000000000000000000000000000000000000000000000000000000000000000000000000000000000000000000000000000000000000000000000000000000000000000000000000000683229738028272	CD8_Cxcl13
Nrgn	0.678	0.293	1.98304	0.0000000000000000000000000000000000000000000000000000000000000000000000000000000000000000000000000000000000000000000000000000000000000000000000000000000000000000000000000000000000000000000000000000000000000000000000000000000000000000000000000000000278261587923185	0.00000000000000000000000000000000000000000000000000000000000000000000000000000000000000000000000000000000000000000000000000000000000000000000000000000000000000000000000000000000000000000000000000000000000000000000000000000000000000000000000000057764323036974	CD8_Cxcl13
Ece1	0.641	0.263	1.90964	0.000000000000000000000000000000000000000000000000000000000000000000000000000000000000000000000000000000000000000000000000000000000000000000000000000000000000000000000000000000000000000000000000000000000000000000000000000000000000000000000000000000628700488387295	0.0000000000000000000000000000000000000000000000000000000000000000000000000000000000000000000000000000000000000000000000000000000000000000000000000000000000000000000000000000000000000000000000000000000000000000000000000000000000000000000000000130511934384319	CD8_Cxcl13
Ptprs	0.583	0.232	1.85796	1.38315e-224	2.87129e-220	CD8_Cxcl13
Eea1	0.812	0.467	1.53597	1.38508e-223	2.8753e-219	CD8_Cxcl13
Sdf4	0.951	0.842	1.1472	2.37626e-223	4.93287e-219	CD8_Cxcl13
Sema4c	0.488	0.168	2.21711	3.25737e-215	6.76197e-211	CD8_Cxcl13
Tbc1d4	0.531	0.196	2.42628	4.53392e-213	9.41196e-209	CD8_Cxcl13
Cd82	0.937	0.731	1.19641	1.52414e-194	3.16397e-190	CD8_Cxcl13
Bcl2a1d	0.885	0.605	1.07332	1.05057e-177	2.18088e-173	CD8_Cxcl13
Rel	0.851	0.584	1.19988	4.98845e-176	1.03555e-171	CD8_Cxcl13
Ifng	0.617	0.305	2.26756	5.58555e-176	1.1595e-171	CD8_Cxcl13
Gadd45b	0.845	0.579	1.21241	4.29205e-163	8.90987e-159	CD8_Cxcl13
Trps1	0.676	0.364	1.41594	7.08236e-162	1.47023e-157	CD8_Cxcl13
Ostf1	0.957	0.844	0.884774	2.69866e-161	5.60215e-157	CD8_Cxcl13
Nrp1	0.606	0.294	1.45833	2.7227e-156	5.65206e-152	CD8_Cxcl13
Nmrk1	0.627	0.332	1.63693	6.41949e-149	1.33262e-144	CD8_Cxcl13
Itpr1	0.645	0.347	1.25241	5.35276e-146	1.11118e-141	CD8_Cxcl13
Arap2	0.721	0.429	1.33973	6.58305e-143	1.36657e-138	CD8_Cxcl13
Il18rap	0.62	0.324	1.33874	8.83407e-143	1.83386e-138	CD8_Cxcl13
Ramp3	0.642	0.333	1.1783	2.11399e-141	4.38843e-137	CD8_Cxcl13
Cd4	0.519	0.244	1.60698	4.8733e-139	1.01165e-134	CD8_Cxcl13
Mir155hg	0.413	0.16	1.84851	1.32988e-138	2.76069e-134	CD8_Cxcl13
Map3k8	0.38	0.137	2.00207	1.36097e-138	2.82524e-134	CD8_Cxcl13
Ccr7	0.573	0.303	1.848	1.99647e-135	4.14446e-131	CD8_Cxcl13
Junb	0.988	0.951	0.696894	6.87744e-133	1.42769e-128	CD8_Cxcl13
Hif1a	0.943	0.789	0.848369	6.65397e-129	1.3813e-124	CD8_Cxcl13
Gm17745	0.372	0.143	1.77334	2.21989e-123	4.60826e-119	CD8_Cxcl13
Stat3	0.965	0.842	0.719317	1.34556e-122	2.79325e-118	CD8_Cxcl13
Creb3l2	0.492	0.222	1.30715	6.29376e-122	1.30652e-117	CD8_Cxcl13
Il1r2	0.366	0.139	1.9348	4.63613e-120	9.62414e-116	CD8_Cxcl13
Nr4a2	0.872	0.671	0.909582	3.22995e-113	6.70506e-109	CD8_Cxcl13
Thap12	0.664	0.401	1.22196	9.05802e-113	1.88036e-108	CD8_Cxcl13
Ms4a4c	0.472	0.22	1.32945	2.10108e-112	4.36163e-108	CD8_Cxcl13
Nfkbiz	0.67	0.386	1.04896	2.0622e-110	4.28092e-106	CD8_Cxcl13
Bcl2a1b	0.916	0.763	0.656314	1.15364e-108	2.39483e-104	CD8_Cxcl13
Traf1	0.89	0.694	0.603768	4.90269e-108	1.01775e-103	CD8_Cxcl13
Nfat5	0.743	0.517	0.933173	6.01241e-108	1.24812e-103	CD8_Cxcl13
Nfkbia	0.933	0.822	0.858453	5.65576e-105	1.17408e-100	CD8_Cxcl13
Mdfic	0.635	0.371	0.968156	2.10729e-103	4.37453e-99	CD8_Cxcl13
Ptms	0.849	0.62	0.767918	2.41145e-102	5.00592e-98	CD8_Cxcl13
Tiam1	0.358	0.139	1.22193	5.81315e-102	1.20675e-97	CD8_Cxcl13
Cd83	0.453	0.213	1.28183	1.76584e-101	3.6657e-97	CD8_Cxcl13
Flnb	0.399	0.174	1.17078	3.87655e-99	8.04732e-95	CD8_Cxcl13
Batf	0.652	0.411	1.23598	7.7947e-98	1.6181e-93	CD8_Cxcl13
Wipf1	0.757	0.537	0.926018	3.91208e-97	8.12109e-93	CD8_Cxcl13
Uhrf2	0.865	0.669	0.809887	3.85029e-96	7.99282e-92	CD8_Cxcl13
Nrn1	0.359	0.153	1.67548	5.64053e-95	1.17092e-90	CD8_Cxcl13
Rbpj	0.87	0.638	0.714024	5.83401e-95	1.21108e-90	CD8_Cxcl13
Nfkbib	0.608	0.385	1.15968	9.60598e-93	1.9941e-88	CD8_Cxcl13
Vamp8	0.867	0.703	0.772139	2.89769e-90	6.01532e-86	CD8_Cxcl13
Stx11	0.65	0.405	0.923339	5.14596e-90	1.06825e-85	CD8_Cxcl13
Fam46a	0.688	0.47	0.88232	7.89638e-90	1.63921e-85	CD8_Cxcl13
Ifitm2	0.595	0.362	1.16265	2.696e-89	5.59664e-85	CD8_Cxcl13
Lrch1	0.392	0.181	1.32529	1.32935e-88	2.75959e-84	CD8_Cxcl13
Ptpn11	0.569	0.346	1.12415	9.79145e-86	2.03261e-81	CD8_Cxcl13
Dusp4	0.67	0.401	0.745148	2.37411e-85	4.92842e-81	CD8_Cxcl13
Mrps6	0.661	0.433	0.867265	3.63702e-84	7.5501e-80	CD8_Cxcl13
Dusp16	0.389	0.18	1.19122	2.886e-83	5.99106e-79	CD8_Cxcl13
Ccdc50	0.618	0.393	0.992916	3.79931e-83	7.88698e-79	CD8_Cxcl13
Rab11fip1	0.507	0.265	0.750682	1.44955e-82	3.00913e-78	CD8_Cxcl13
Dennd5a	0.516	0.288	1.08516	2.36477e-82	4.90902e-78	CD8_Cxcl13
Scyl2	0.453	0.236	1.09531	3.42456e-81	7.10904e-77	CD8_Cxcl13
Pdcd1lg2	0.57	0.341	0.992255	6.48001e-81	1.34518e-76	CD8_Cxcl13
Sh3bgrl	0.67	0.455	0.924062	1.71514e-80	3.56046e-76	CD8_Cxcl13
Serpinb6a	0.623	0.394	0.96967	1.96014e-80	4.06906e-76	CD8_Cxcl13
Lag3	0.789	0.533	0.620866	4.0132e-80	8.331e-76	CD8_Cxcl13
Il21r	0.869	0.698	0.725542	4.67209e-79	9.6988e-75	CD8_Cxcl13
Prdx2	0.788	0.618	0.722138	2.68432e-78	5.57239e-74	CD8_Cxcl13
Il18r1	0.741	0.504	0.653218	3.9541e-74	8.20832e-70	CD8_Cxcl13
Rab21	0.812	0.649	0.669955	2.09606e-73	4.35121e-69	CD8_Cxcl13
Jak2	0.641	0.42	0.785015	1.31923e-72	2.7386e-68	CD8_Cxcl13
Kdm2b	0.898	0.755	0.561429	1.36899e-71	2.84188e-67	CD8_Cxcl13
Ankrd39	0.438	0.245	1.29559	1.40727e-71	2.92135e-67	CD8_Cxcl13
Itgb1	0.831	0.638	0.624692	1.68164e-71	3.49092e-67	CD8_Cxcl13
Anxa2	0.872	0.711	0.704687	2.69915e-70	5.60317e-66	CD8_Cxcl13
Areg	0.365	0.173	0.8835	2.81053e-68	5.83437e-64	CD8_Cxcl13
Tox	0.701	0.476	0.745991	4.5367e-68	9.41774e-64	CD8_Cxcl13
Stat4	0.761	0.586	0.687042	4.97038e-67	1.0318e-62	CD8_Cxcl13
Rabgap1l	0.765	0.567	0.588474	1.71656e-66	3.56341e-62	CD8_Cxcl13
Rgcc	0.466	0.262	0.991052	4.64826e-66	9.64933e-62	CD8_Cxcl13
Orai1	0.852	0.729	0.583021	9.92595e-66	2.06053e-61	CD8_Cxcl13
Cst7	0.744	0.57	0.740013	1.44532e-65	3.00034e-61	CD8_Cxcl13
Phactr2	0.383	0.202	1.18588	1.19747e-63	2.48582e-59	CD8_Cxcl13
Zeb2	0.545	0.345	0.85125	4.72929e-63	9.81753e-59	CD8_Cxcl13
Tnfsf10	0.431	0.24	0.998485	5.25643e-63	1.09118e-58	CD8_Cxcl13
Pou2f2	0.356	0.173	0.861471	7.05247e-63	1.46402e-58	CD8_Cxcl13
Inpp4b	0.799	0.589	0.571593	1.00622e-62	2.08881e-58	CD8_Cxcl13
Marcksl1	0.373	0.196	1.29202	1.18431e-62	2.45852e-58	CD8_Cxcl13
Wsb2	0.423	0.235	0.991835	3.04607e-62	6.32333e-58	CD8_Cxcl13
Gldc	0.333	0.167	1.4177	2.74933e-61	5.70734e-57	CD8_Cxcl13
Pdcd1	0.856	0.619	0.521602	2.29134e-60	4.75659e-56	CD8_Cxcl13
Hk2	0.334	0.168	1.40107	4.70022e-60	9.75719e-56	CD8_Cxcl13
Ciapin1	0.726	0.543	0.747429	8.01867e-60	1.6646e-55	CD8_Cxcl13
Nfatc1	0.685	0.498	0.767261	8.57876e-60	1.78087e-55	CD8_Cxcl13
Nr4a3	0.84	0.686	0.658335	1.00663e-59	2.08965e-55	CD8_Cxcl13
Tnfaip8	0.728	0.555	0.6299	3.92054e-59	8.13865e-55	CD8_Cxcl13
Id2	0.925	0.815	0.752029	5.23229e-59	1.08617e-54	CD8_Cxcl13
Csf1	0.361	0.186	1.19647	2.03215e-58	4.21854e-54	CD8_Cxcl13
Reep3	0.529	0.349	0.941071	2.96569e-58	6.15648e-54	CD8_Cxcl13
Etv6	0.33	0.163	0.981013	1.01904e-57	2.11542e-53	CD8_Cxcl13
Jdp2	0.356	0.19	1.34536	2.05974e-57	4.27582e-53	CD8_Cxcl13
Cox17	0.875	0.727	0.521716	6.65385e-57	1.38127e-52	CD8_Cxcl13
Gem	0.594	0.409	0.780766	2.2056e-56	4.57861e-52	CD8_Cxcl13
Fam162a	0.661	0.493	0.808128	2.24219e-56	4.65456e-52	CD8_Cxcl13
Alcam	0.436	0.253	0.806755	8.01704e-56	1.66426e-51	CD8_Cxcl13
Bmpr2	0.318	0.156	0.924577	1.47431e-55	3.06051e-51	CD8_Cxcl13
Ssh1	0.327	0.163	0.964308	3.71647e-55	7.71501e-51	CD8_Cxcl13
Anxa5	0.685	0.518	0.671994	3.71672e-55	7.71554e-51	CD8_Cxcl13
Tob2	0.664	0.474	0.67109	1.16298e-54	2.41424e-50	CD8_Cxcl13
Themis	0.543	0.351	0.818719	9.8119e-54	2.03685e-49	CD8_Cxcl13
Uap1	0.55	0.37	0.938484	1.10566e-53	2.29523e-49	CD8_Cxcl13
Rnf40	0.324	0.168	1.23724	1.20018e-53	2.49146e-49	CD8_Cxcl13
Bcl2l1	0.521	0.347	0.953325	1.63335e-53	3.39068e-49	CD8_Cxcl13
Sms	0.707	0.546	0.68392	6.1493e-53	1.27653e-48	CD8_Cxcl13
Runx2	0.696	0.506	0.638441	1.51053e-52	3.13571e-48	CD8_Cxcl13
Gata3	0.573	0.389	0.701264	3.007e-52	6.24223e-48	CD8_Cxcl13
Gramd1b	0.391	0.224	0.979773	3.17603e-52	6.59311e-48	CD8_Cxcl13
Btg3	0.456	0.28	0.974142	6.23051e-52	1.29339e-47	CD8_Cxcl13
Ndfip1	0.83	0.689	0.518213	4.618e-51	9.5865e-47	CD8_Cxcl13
Msi2	0.685	0.52	0.566994	5.30372e-51	1.101e-46	CD8_Cxcl13
Klrd1	0.714	0.55	0.781945	2.47906e-50	5.14629e-46	CD8_Cxcl13
Prelid2	0.422	0.253	0.970553	5.09088e-50	1.05682e-45	CD8_Cxcl13
Rnf19a	0.482	0.299	0.759823	1.63804e-49	3.40042e-45	CD8_Cxcl13
Zc3h12a	0.597	0.397	0.586221	9.19388e-49	1.90856e-44	CD8_Cxcl13
Stx6	0.477	0.301	0.71018	1.01217e-47	2.10116e-43	CD8_Cxcl13
Stat5a	0.535	0.357	0.664369	1.29157e-47	2.68117e-43	CD8_Cxcl13
B4galnt1	0.752	0.585	0.592499	1.75908e-47	3.65166e-43	CD8_Cxcl13
Dip2b	0.521	0.348	0.736283	1.88974e-47	3.92291e-43	CD8_Cxcl13
Sacm1l	0.395	0.234	0.867297	2.83253e-47	5.88004e-43	CD8_Cxcl13
Cst3	0.871	0.797	1.1053	3.00584e-47	6.23982e-43	CD8_Cxcl13
Tgfb1	0.875	0.762	0.546809	3.88874e-47	8.07264e-43	CD8_Cxcl13
Rhof	0.588	0.425	0.723776	3.2091e-46	6.66178e-42	CD8_Cxcl13
Furin	0.564	0.38	0.757722	9.30027e-46	1.93064e-41	CD8_Cxcl13
Gch1	0.642	0.48	0.677563	2.66666e-45	5.53573e-41	CD8_Cxcl13
Ly75	0.356	0.201	0.797979	9.25213e-45	1.92065e-40	CD8_Cxcl13
Cd81	0.371	0.218	1.25719	1.09084e-44	2.26447e-40	CD8_Cxcl13
Fam110a	0.549	0.365	0.516405	1.10611e-44	2.29617e-40	CD8_Cxcl13
Fdx1	0.464	0.307	1.02062	4.11447e-43	8.54122e-39	CD8_Cxcl13
2310001H17Rik	0.397	0.238	0.844237	6.46645e-43	1.34237e-38	CD8_Cxcl13
Smim3	0.435	0.281	0.898982	6.63464e-42	1.37728e-37	CD8_Cxcl13
Ehd1	0.71	0.55	0.569342	1.65655e-41	3.43882e-37	CD8_Cxcl13
Prr7	0.421	0.265	0.87147	2.39201e-41	4.96557e-37	CD8_Cxcl13
Slc22a15	0.432	0.272	0.725833	4.94588e-41	1.02672e-36	CD8_Cxcl13
Cd9	0.395	0.238	0.802946	7.33721e-41	1.52313e-36	CD8_Cxcl13
Map4k4	0.662	0.516	0.594014	1.09717e-40	2.27761e-36	CD8_Cxcl13
Slc15a3	0.327	0.178	0.566537	1.49485e-40	3.10316e-36	CD8_Cxcl13
Adipor2	0.627	0.471	0.523082	5.51554e-40	1.14497e-35	CD8_Cxcl13
Ifi27	0.731	0.577	0.517689	1.28214e-39	2.66159e-35	CD8_Cxcl13
Lcp2	0.658	0.501	0.538717	3.20596e-39	6.65525e-35	CD8_Cxcl13
Tspan31	0.383	0.239	0.84139	3.39665e-39	7.05111e-35	CD8_Cxcl13
Camk2n1	0.341	0.202	1.12927	4.87368e-39	1.01173e-34	CD8_Cxcl13
Arl3	0.339	0.201	0.953296	7.92356e-39	1.64485e-34	CD8_Cxcl13
Vamp5	0.339	0.198	0.89177	1.77003e-38	3.67441e-34	CD8_Cxcl13
Hivep1	0.471	0.313	0.59856	3.67743e-38	7.63398e-34	CD8_Cxcl13
Nedd9	0.641	0.486	0.655963	3.98231e-38	8.26689e-34	CD8_Cxcl13
Ifitm3	0.577	0.434	0.838243	7.25757e-38	1.5066e-33	CD8_Cxcl13
Pkp4	0.343	0.208	1.04378	9.78163e-38	2.03057e-33	CD8_Cxcl13
Acot7	0.597	0.451	0.655651	2.34359e-37	4.86505e-33	CD8_Cxcl13
Cd226	0.426	0.278	0.821853	2.48918e-36	5.1673e-32	CD8_Cxcl13
Pnkd	0.457	0.317	0.819396	7.65305e-36	1.5887e-31	CD8_Cxcl13
Runx3	0.838	0.72	0.587277	1.92771e-35	4.00173e-31	CD8_Cxcl13
Pigp	0.459	0.316	0.775932	4.41974e-35	9.17494e-31	CD8_Cxcl13
Zmiz2	0.544	0.393	0.55087	5.86486e-35	1.21749e-30	CD8_Cxcl13
Cd247	0.688	0.558	0.597762	9.32411e-35	1.93559e-30	CD8_Cxcl13
Akna	0.585	0.442	0.593911	2.80136e-34	5.81535e-30	CD8_Cxcl13
Wbp4	0.56	0.414	0.643668	4.5558e-34	9.45739e-30	CD8_Cxcl13
Tmbim1	0.316	0.184	0.653657	1.30849e-33	2.71629e-29	CD8_Cxcl13
Gabarapl1	0.379	0.246	0.884688	1.53703e-33	3.19073e-29	CD8_Cxcl13
Elk3	0.523	0.369	0.564255	2.79884e-33	5.81011e-29	CD8_Cxcl13
Abcc1	0.309	0.182	0.735015	6.52996e-33	1.35555e-28	CD8_Cxcl13
Rassf5	0.597	0.461	0.60845	9.04992e-33	1.87867e-28	CD8_Cxcl13
Plek	0.594	0.447	0.652445	1.22923e-32	2.55176e-28	CD8_Cxcl13
Kif13b	0.396	0.261	0.720005	3.99904e-32	8.3016e-28	CD8_Cxcl13
Nabp1	0.767	0.657	0.548541	4.67714e-32	9.70928e-28	CD8_Cxcl13
Dynlt3	0.387	0.25	0.701997	9.55475e-32	1.98347e-27	CD8_Cxcl13
Lactb	0.387	0.255	0.852874	1.22623e-31	2.54553e-27	CD8_Cxcl13
Serpinb6b	0.599	0.476	0.783691	1.65176e-31	3.42889e-27	CD8_Cxcl13
Gpr65	0.557	0.423	0.578846	1.7302e-31	3.59172e-27	CD8_Cxcl13
Cfap36	0.431	0.298	0.757256	3.20928e-31	6.66214e-27	CD8_Cxcl13
Sesn3	0.559	0.413	0.526859	3.56558e-31	7.40179e-27	CD8_Cxcl13
Slc2a3	0.301	0.183	0.896587	2.71751e-30	5.64127e-26	CD8_Cxcl13
Jade2	0.304	0.185	0.796916	1.44386e-29	2.99732e-25	CD8_Cxcl13
Grcc10	0.55	0.419	0.645987	1.63044e-29	3.38463e-25	CD8_Cxcl13
Atp10a	0.397	0.273	0.761325	6.11832e-29	1.2701e-24	CD8_Cxcl13
Nfkbie	0.479	0.342	0.517189	6.42739e-29	1.33426e-24	CD8_Cxcl13
Gpr183	0.565	0.436	0.685535	2.79645e-28	5.80514e-24	CD8_Cxcl13
Xcl1	0.362	0.249	1.50653	7.37817e-28	1.53163e-23	CD8_Cxcl13
AA467197	0.391	0.267	0.772225	8.41895e-28	1.74769e-23	CD8_Cxcl13
Hnrnpll	0.454	0.326	0.644638	9.31123e-28	1.93292e-23	CD8_Cxcl13
B4galt5	0.465	0.335	0.627437	1.54762e-27	3.2127e-23	CD8_Cxcl13
Fosb	0.502	0.36	0.528098	4.20299e-27	8.72498e-23	CD8_Cxcl13
Actn1	0.312	0.2	0.951978	1.19769e-26	2.48629e-22	CD8_Cxcl13
Klf4	0.324	0.204	0.768338	1.87556e-26	3.89347e-22	CD8_Cxcl13
Tbl1x	0.462	0.335	0.593124	2.56473e-26	5.32413e-22	CD8_Cxcl13
Nfkbid	0.355	0.228	0.543061	5.17102e-26	1.07345e-21	CD8_Cxcl13
Zfc3h1	0.36	0.241	0.613073	3.01292e-25	6.25452e-21	CD8_Cxcl13
Parp8	0.339	0.222	0.642296	3.29879e-25	6.84795e-21	CD8_Cxcl13
Abhd12	0.377	0.258	0.610217	5.26481e-25	1.09292e-20	CD8_Cxcl13
Myo1e	0.315	0.202	0.617739	2.71071e-24	5.62715e-20	CD8_Cxcl13
Mphosph6	0.435	0.317	0.661702	2.89776e-24	6.01546e-20	CD8_Cxcl13
Hacd2	0.384	0.269	0.671266	1.10306e-23	2.28984e-19	CD8_Cxcl13
Nenf	0.331	0.226	0.729133	3.42393e-23	7.10773e-19	CD8_Cxcl13
Rsbn1	0.454	0.333	0.54175	8.38821e-23	1.74131e-18	CD8_Cxcl13
Arl14ep	0.334	0.227	0.698117	8.46972e-23	1.75823e-18	CD8_Cxcl13
Stk39	0.509	0.389	0.516169	8.85458e-22	1.83812e-17	CD8_Cxcl13
Fam98b	0.335	0.23	0.665347	1.13151e-21	2.3489e-17	CD8_Cxcl13
Spr	0.328	0.223	0.614703	1.65606e-21	3.43781e-17	CD8_Cxcl13
1500011K16Rik	0.318	0.216	0.706691	1.83949e-21	3.81859e-17	CD8_Cxcl13
Traf4	0.515	0.405	0.519818	2.54525e-21	5.28368e-17	CD8_Cxcl13
Gm12840	0.372	0.262	0.677153	3.53483e-21	7.33795e-17	CD8_Cxcl13
Map2k1	0.412	0.303	0.537579	6.62454e-21	1.37519e-16	CD8_Cxcl13
Asnsd1	0.436	0.335	0.562174	1.60326e-20	3.32821e-16	CD8_Cxcl13
Pofut2	0.356	0.25	0.530297	2.00884e-20	4.17015e-16	CD8_Cxcl13
Stap1	0.435	0.327	0.509041	3.95624e-20	8.21277e-16	CD8_Cxcl13
Clic4	0.393	0.291	0.561904	3.55867e-19	7.38744e-15	CD8_Cxcl13
Tusc3	0.409	0.309	0.525289	6.0046e-19	1.2465e-14	CD8_Cxcl13
Zfp62	0.315	0.216	0.576872	7.08794e-19	1.47139e-14	CD8_Cxcl13
Ramp1	0.418	0.311	0.884026	7.3318e-19	1.52201e-14	CD8_Cxcl13
Zdhhc2	0.371	0.27	0.569854	7.91765e-19	1.64362e-14	CD8_Cxcl13
Mink1	0.328	0.232	0.692916	1.21172e-18	2.51541e-14	CD8_Cxcl13
Farsb	0.304	0.21	0.675559	1.23254e-18	2.55864e-14	CD8_Cxcl13
3830406C13Rik	0.402	0.299	0.503527	1.52477e-18	3.16526e-14	CD8_Cxcl13
Tm2d3	0.354	0.253	0.501002	1.8143e-18	3.76631e-14	CD8_Cxcl13
Hk1	0.439	0.34	0.526366	2.58534e-18	5.3669e-14	CD8_Cxcl13
Mbp	0.356	0.254	0.614525	3.25827e-18	6.76384e-14	CD8_Cxcl13
Fam160b1	0.3	0.207	0.56566	3.62634e-18	7.52793e-14	CD8_Cxcl13
Serpinb9	0.634	0.538	0.518136	4.89741e-18	1.01665e-13	CD8_Cxcl13
Hpcal1	0.353	0.254	0.533792	7.98414e-18	1.65743e-13	CD8_Cxcl13
Rap2a	0.404	0.309	0.597646	2.40921e-17	5.00128e-13	CD8_Cxcl13
Cx3cr1	0.312	0.22	0.646658	3.55429e-17	7.37834e-13	CD8_Cxcl13
Cdkn1a	0.436	0.35	0.833123	3.56336e-17	7.39718e-13	CD8_Cxcl13
B9d2	0.385	0.285	0.526294	7.0979e-17	1.47345e-12	CD8_Cxcl13
Tmem71	0.33	0.235	0.530651	8.52894e-17	1.77052e-12	CD8_Cxcl13
Sh2d1a	0.49	0.4	0.579124	1.45185e-16	3.0139e-12	CD8_Cxcl13
Slc25a17	0.348	0.262	0.667905	1.49312e-16	3.09957e-12	CD8_Cxcl13
Apaf1	0.316	0.228	0.576647	2.38396e-16	4.94886e-12	CD8_Cxcl13
Nudt4	0.472	0.379	0.52369	3.41154e-16	7.08202e-12	CD8_Cxcl13
Spp1	0.415	0.321	0.584511	1.89645e-15	3.93683e-11	CD8_Cxcl13
Rab28	0.305	0.218	0.568686	3.93849e-15	8.17591e-11	CD8_Cxcl13
Xlr4a	0.31	0.227	0.657879	4.96688e-15	1.03107e-10	CD8_Cxcl13
Zfp560	0.31	0.225	0.550013	8.3238e-15	1.72794e-10	CD8_Cxcl13
Triobp	0.313	0.233	0.6764	6.42652e-14	1.33408e-09	CD8_Cxcl13
Dbi	0.726	0.636	0.5923	8.11598e-14	1.6848e-09	CD8_Cxcl13
Sft2d2	0.364	0.283	0.505316	7.11103e-13	1.47618e-08	CD8_Cxcl13
Lilr4b	0.316	0.244	0.538941	6.05073e-11	1.25607e-06	CD8_Cxcl13
Siah2	0.353	0.289	0.552388	6.07601e-10	1.26132e-05	CD8_Cxcl13
Cd160	0.314	0.254	0.593976	1.20908e-08	0.000250993	CD8_Cxcl13
Rhoq	0.313	0.259	0.648284	1.83813e-08	0.000381578	CD8_Cxcl13
Gzmf	0.473	0.061	5.61662	0.0000000000000000000000000000000000000000000000000000000000000000000000000000000000000000000000000000000000000000000000000000000000000000000000000000000000000000000000000000000000000000000000000000000000000000000000000000000000000000000000000000000000000000000000000000000000000000157414594209059	0.000000000000000000000000000000000000000000000000000000000000000000000000000000000000000000000000000000000000000000000000000000000000000000000000000000000000000000000000000000000000000000000000000000000000000000000000000000000000000000000000000000000000000000000000000000000000326776956118586	CD8_Prf1
Gzme	0.311	0.028	5.15045	0.00000000000000000000000000000000000000000000000000000000000000000000000000000000000000000000000000000000000000000000000000000000000000000000000000000000000000000000000000000000000000000000000000000000000000000000000000000000000000000000000000000000000032255899998273	0.00000000000000000000000000000000000000000000000000000000000000000000000000000000000000000000000000000000000000000000000000000000000000000000000000000000000000000000000000000000000000000000000000000000000000000000000000000000000000000000000000000000669600228064149	CD8_Prf1
Prf1	0.929	0.366	2.78168	6.00915e-232	1.24744e-227	CD8_Prf1
Gipc2	0.328	0.034	3.62273	3.59964e-229	7.47249e-225	CD8_Prf1
AC163354.1	0.624	0.151	1.98174	8.94416e-168	1.85672e-163	CD8_Prf1
Havcr2	0.809	0.273	1.76344	2.32715e-158	4.83094e-154	CD8_Prf1
Gapdh	1	0.958	1.12899	2.15251e-154	4.46839e-150	CD8_Prf1
Aldoa	1	0.861	1.35267	4.60477e-151	9.55904e-147	CD8_Prf1
Bnip3	0.55	0.144	2.2551	4.99373e-137	1.03665e-132	CD8_Prf1
Zbtb32	0.559	0.147	2.19908	5.36476e-137	1.11367e-132	CD8_Prf1
Eno1	0.989	0.786	1.38203	9.05903e-137	1.88056e-132	CD8_Prf1
Pgk1	0.987	0.758	1.41268	3.3309e-134	6.91462e-130	CD8_Prf1
Gzmc	0.54	0.151	3.81932	6.9901e-133	1.45107e-128	CD8_Prf1
Myo10	0.511	0.13	2.14889	1.64526e-130	3.4154e-126	CD8_Prf1
Anxa2	0.979	0.716	1.32676	1.9105e-129	3.96601e-125	CD8_Prf1
Gldc	0.582	0.168	1.99865	1.37516e-126	2.85469e-122	CD8_Prf1
Fcrl6	0.319	0.055	2.47092	3.06533e-123	6.36331e-119	CD8_Prf1
Tpi1	0.966	0.629	1.43898	5.43261e-122	1.12776e-117	CD8_Prf1
Irf8	0.87	0.486	1.7194	1.625e-117	3.37334e-113	CD8_Prf1
Nkg7	0.996	0.776	1.0489	1.85994e-114	3.86105e-110	CD8_Prf1
Cd8a	0.945	0.501	1.22288	2.07575e-110	4.30905e-106	CD8_Prf1
AA467197	0.693	0.265	1.79069	6.84451e-109	1.42085e-104	CD8_Prf1
Slc2a3	0.578	0.182	1.4392	3.56937e-106	7.40965e-102	CD8_Prf1
Gzmb	0.897	0.546	1.66989	5.01082e-98	1.0402e-93	CD8_Prf1
Ldha	0.996	0.901	0.973119	3.117e-97	6.47059e-93	CD8_Prf1
Rgs8	0.33	0.071	2.17173	2.00399e-96	4.16008e-92	CD8_Prf1
Mif	0.992	0.806	1.03318	6.27189e-95	1.30198e-90	CD8_Prf1
Aldoc	0.384	0.093	1.91439	6.56515e-95	1.36286e-90	CD8_Prf1
Serpine2	0.342	0.079	2.16313	5.63716e-94	1.17022e-89	CD8_Prf1
Klrc1	0.916	0.457	1.15321	4.73459e-92	9.82853e-88	CD8_Prf1
Cst7	0.929	0.573	1.10848	1.68509e-91	3.49808e-87	CD8_Prf1
Lgals1	0.998	0.893	0.895524	1.86317e-89	3.86776e-85	CD8_Prf1
Cd8b1	0.941	0.507	1.04966	2.02078e-89	4.19494e-85	CD8_Prf1
Adam8	0.645	0.242	1.1575	1.00947e-86	2.09555e-82	CD8_Prf1
Tmem163	0.532	0.176	1.40033	9.11888e-85	1.89299e-80	CD8_Prf1
Klrd1	0.933	0.552	1.10506	2.7677e-84	5.74548e-80	CD8_Prf1
Pkm	0.992	0.873	0.841281	2.45654e-83	5.09953e-79	CD8_Prf1
Mt2	0.517	0.172	1.65421	4.82597e-83	1.00182e-78	CD8_Prf1
C1qtnf6	0.546	0.193	1.47955	3.6908e-82	7.66173e-78	CD8_Prf1
Bsg	0.962	0.733	0.902989	1.84493e-81	3.82988e-77	CD8_Prf1
Pgam1	0.958	0.677	1.09306	3.46826e-81	7.19975e-77	CD8_Prf1
Serpinb6b	0.853	0.476	1.35456	4.04728e-81	8.40176e-77	CD8_Prf1
Prelid1	0.975	0.735	0.905882	1.1285e-80	2.34265e-76	CD8_Prf1
Lag3	0.945	0.541	0.862035	8.51505e-80	1.76764e-75	CD8_Prf1
Lrrk1	0.458	0.142	1.40689	1.99103e-78	4.13318e-74	CD8_Prf1
Pglyrp1	0.895	0.557	1.04949	6.74134e-78	1.39943e-73	CD8_Prf1
Serpinb6a	0.775	0.4	1.25188	3.14285e-77	6.52423e-73	CD8_Prf1
2310031A07Rik	0.368	0.098	1.54014	4.2281e-77	8.77711e-73	CD8_Prf1
Epas1	0.443	0.137	1.43893	5.0382e-77	1.04588e-72	CD8_Prf1
Klre1	0.712	0.294	1.04376	8.43439e-76	1.75089e-71	CD8_Prf1
Slc37a2	0.416	0.124	1.34756	3.81887e-75	7.92758e-71	CD8_Prf1
Plac8	0.813	0.51	1.45588	1.80942e-74	3.75618e-70	CD8_Prf1
Rhoq	0.637	0.254	1.12262	8.02569e-74	1.66605e-69	CD8_Prf1
E330009J07Rik	0.479	0.157	1.20081	1.51346e-73	3.1418e-69	CD8_Prf1
Mt1	0.8	0.433	1.4344	1.68539e-73	3.49869e-69	CD8_Prf1
Thy1	0.981	0.774	0.848338	2.48422e-72	5.15699e-68	CD8_Prf1
Galk1	0.582	0.229	1.35578	8.35174e-72	1.73374e-67	CD8_Prf1
Gpi1	0.983	0.812	0.800717	1.65556e-69	3.43678e-65	CD8_Prf1
Higd1a	0.958	0.665	0.99787	1.98641e-69	4.12358e-65	CD8_Prf1
Nrgn	0.695	0.31	0.934845	2.92796e-68	6.07816e-64	CD8_Prf1
Setbp1	0.412	0.129	1.34081	5.02471e-68	1.04308e-63	CD8_Prf1
Gpd2	0.712	0.328	1.08644	1.65514e-67	3.43591e-63	CD8_Prf1
Cxcr6	0.964	0.62	0.806653	3.38109e-66	7.01881e-62	CD8_Prf1
Lat2	0.653	0.279	1.05144	4.8555e-66	1.00795e-61	CD8_Prf1
Serpinb9	0.887	0.536	1.01921	2.59647e-65	5.39002e-61	CD8_Prf1
Chst12	0.721	0.324	1.02331	8.89003e-65	1.84548e-60	CD8_Prf1
AW112010	0.998	0.946	0.695868	1.07593e-63	2.23352e-59	CD8_Prf1
Impa2	0.796	0.428	1.03988	2.16801e-63	4.50058e-59	CD8_Prf1
Entpd1	0.662	0.279	0.739692	3.83105e-62	7.95288e-58	CD8_Prf1
Plod2	0.387	0.125	1.59827	3.8929e-61	8.08127e-57	CD8_Prf1
Stk39	0.773	0.388	0.940879	4.03034e-61	8.36659e-57	CD8_Prf1
Lxn	0.477	0.17	1.12877	6.07707e-61	1.26154e-56	CD8_Prf1
Cdk6	0.91	0.553	0.844642	6.28757e-61	1.30524e-56	CD8_Prf1
Smpdl3b	0.395	0.13	1.38155	2.05069e-60	4.25703e-56	CD8_Prf1
Ybx3	0.922	0.622	0.917457	2.99718e-60	6.22185e-56	CD8_Prf1
S100a6	0.979	0.856	0.843414	7.42398e-60	1.54114e-55	CD8_Prf1
Il12rb2	0.494	0.185	1.2251	2.14155e-59	4.44564e-55	CD8_Prf1
Slc16a3	0.674	0.309	0.550555	1.30257e-58	2.70401e-54	CD8_Prf1
Dapk2	0.483	0.186	1.28816	2.56015e-58	5.31462e-54	CD8_Prf1
Actg1	1	0.989	0.51865	4.4267e-58	9.18938e-54	CD8_Prf1
Myl12a	0.985	0.868	0.612951	2.15781e-57	4.47939e-53	CD8_Prf1
Plek	0.836	0.448	0.75968	2.67828e-57	5.55984e-53	CD8_Prf1
Ctsd	0.956	0.789	0.814933	3.7315e-57	7.74623e-53	CD8_Prf1
Adgrg1	0.326	0.096	1.36589	5.62332e-57	1.16735e-52	CD8_Prf1
Pfkp	0.912	0.586	0.855178	1.03688e-56	2.15246e-52	CD8_Prf1
Tmprss6	0.317	0.093	1.35756	1.17919e-56	2.44788e-52	CD8_Prf1
Cd3g	1	0.945	0.537725	3.66531e-56	7.60881e-52	CD8_Prf1
S100a11	0.987	0.854	0.628287	1.54195e-54	3.20094e-50	CD8_Prf1
Il1r2	0.418	0.148	0.890376	5.82397e-54	1.209e-49	CD8_Prf1
Id2	0.985	0.818	0.683646	1.12334e-53	2.33195e-49	CD8_Prf1
Cox17	0.962	0.731	0.882899	2.95195e-53	6.12796e-49	CD8_Prf1
Abcb9	0.737	0.374	0.834456	1.0102e-52	2.09708e-48	CD8_Prf1
Bend4	0.559	0.233	0.875711	1.46691e-52	3.04515e-48	CD8_Prf1
Sla2	0.832	0.478	0.802551	1.19153e-51	2.4735e-47	CD8_Prf1
S100a4	0.971	0.808	0.734383	1.22347e-51	2.53979e-47	CD8_Prf1
Fam162a	0.832	0.497	0.955855	6.56477e-51	1.36278e-46	CD8_Prf1
Txnip	0.773	0.412	0.755103	9.67969e-51	2.00941e-46	CD8_Prf1
Smpd1	0.433	0.166	1.06477	2.05283e-50	4.26147e-46	CD8_Prf1
Sub1	0.998	0.915	0.557903	2.78097e-50	5.77302e-46	CD8_Prf1
Dusp14	0.511	0.208	0.659367	3.06146e-50	6.35529e-46	CD8_Prf1
Wdr95	0.353	0.119	1.25972	9.8404e-50	2.04277e-45	CD8_Prf1
Galnt3	0.431	0.163	1.00294	9.96993e-50	2.06966e-45	CD8_Prf1
Rcn1	0.529	0.227	0.983944	1.05606e-49	2.19228e-45	CD8_Prf1
Pdcd1	0.945	0.627	0.68352	2.12656e-49	4.41452e-45	CD8_Prf1
Ms4a4b	0.964	0.691	0.643342	8.22895e-49	1.70825e-44	CD8_Prf1
Prr5l	0.311	0.101	1.48416	1.18541e-48	2.46079e-44	CD8_Prf1
Cmip	0.872	0.516	0.715838	2.36749e-48	4.91468e-44	CD8_Prf1
Egln1	0.828	0.501	0.916213	4.80113e-48	9.96667e-44	CD8_Prf1
Ugcg	0.889	0.577	0.687334	7.48846e-48	1.55453e-43	CD8_Prf1
Ero1l	0.695	0.364	1.00409	4.09117e-47	8.49286e-43	CD8_Prf1
Gnptab	0.553	0.248	0.922807	9.62892e-47	1.99887e-42	CD8_Prf1
Ostf1	0.989	0.848	0.544308	1.20597e-46	2.50347e-42	CD8_Prf1
Gng2	0.941	0.672	0.697911	1.98634e-46	4.12345e-42	CD8_Prf1
Padi2	0.59	0.265	0.710351	3.46187e-46	7.1865e-42	CD8_Prf1
Tiprl	0.851	0.556	0.821857	1.1793e-45	2.44811e-41	CD8_Prf1
Dock8	0.792	0.473	0.750408	9.40945e-45	1.95331e-40	CD8_Prf1
Nrn1	0.403	0.161	1.31243	1.38804e-44	2.88143e-40	CD8_Prf1
Klrk1	0.817	0.457	0.685182	1.48737e-44	3.08763e-40	CD8_Prf1
Dnajb4	0.408	0.161	1.2011	2.77994e-44	5.77087e-40	CD8_Prf1
Themis	0.706	0.356	0.679772	8.82934e-44	1.83288e-39	CD8_Prf1
Pstpip1	0.763	0.442	0.837343	9.10574e-44	1.89026e-39	CD8_Prf1
Ece1	0.59	0.281	0.735485	1.4232e-43	2.95442e-39	CD8_Prf1
Csf1	0.458	0.192	0.850305	1.77372e-43	3.68206e-39	CD8_Prf1
Srgap3	0.399	0.155	0.846147	3.80647e-43	7.90185e-39	CD8_Prf1
Bcr	0.464	0.195	0.848469	6.19754e-43	1.28655e-38	CD8_Prf1
Tm6sf1	0.626	0.306	0.809999	1.21651e-42	2.52534e-38	CD8_Prf1
Sh2d2a	0.973	0.811	0.568465	2.49302e-42	5.17527e-38	CD8_Prf1
Sept11	0.838	0.494	0.678034	2.51601e-42	5.22299e-38	CD8_Prf1
Camk2n1	0.489	0.205	0.636068	2.68271e-42	5.56904e-38	CD8_Prf1
Rgs16	0.929	0.581	0.60848	3.46182e-42	7.18639e-38	CD8_Prf1
Grhpr	0.418	0.175	1.11838	3.82912e-41	7.94886e-37	CD8_Prf1
Rhoc	0.445	0.182	0.72415	4.12967e-41	8.57278e-37	CD8_Prf1
Eva1b	0.748	0.404	0.673392	4.23226e-41	8.78574e-37	CD8_Prf1
Pgm2	0.374	0.145	1.09371	4.40863e-41	9.15187e-37	CD8_Prf1
Suox	0.393	0.157	0.993342	1.64014e-40	3.40478e-36	CD8_Prf1
Stat3	0.992	0.847	0.547078	2.2982e-40	4.77083e-36	CD8_Prf1
Litaf	0.952	0.668	0.5642	5.4022e-40	1.12144e-35	CD8_Prf1
Gpr160	0.519	0.234	0.642375	1.70854e-39	3.54676e-35	CD8_Prf1
Sv2c	0.431	0.178	0.522847	1.83627e-39	3.8119e-35	CD8_Prf1
Gna15	0.737	0.395	0.652891	2.02352e-39	4.20062e-35	CD8_Prf1
Napsa	0.405	0.17	1.16886	2.1211e-39	4.40319e-35	CD8_Prf1
Smim3	0.582	0.285	0.73643	3.97522e-39	8.25215e-35	CD8_Prf1
1700017B05Rik	0.739	0.408	0.575708	3.7701e-38	7.82635e-34	CD8_Prf1
Agpat4	0.574	0.275	0.576318	3.91627e-38	8.12978e-34	CD8_Prf1
Lgals3	0.905	0.661	0.776758	5.03843e-38	1.04593e-33	CD8_Prf1
Actr10	0.746	0.434	0.722931	7.34771e-38	1.52531e-33	CD8_Prf1
Prelid2	0.542	0.258	0.79664	1.09339e-37	2.26977e-33	CD8_Prf1
Acot9	0.674	0.364	0.772404	2.42227e-37	5.02839e-33	CD8_Prf1
Nedd9	0.8	0.489	0.641977	4.74887e-37	9.85819e-33	CD8_Prf1
Acot7	0.748	0.454	0.738359	1.37787e-36	2.86032e-32	CD8_Prf1
Arl14ep	0.502	0.228	0.703551	1.39875e-36	2.90366e-32	CD8_Prf1
Hk1	0.643	0.339	0.719858	3.74417e-36	7.77251e-32	CD8_Prf1
Arsb	0.597	0.295	0.692172	4.45332e-36	9.24464e-32	CD8_Prf1
Cx3cr1	0.481	0.22	0.633829	6.72686e-36	1.39643e-31	CD8_Prf1
Uqcc2	0.798	0.519	0.665446	1.00801e-35	2.09253e-31	CD8_Prf1
Casp3	0.817	0.494	0.570319	1.03313e-35	2.14466e-31	CD8_Prf1
Cd244	0.328	0.126	0.955087	1.29868e-35	2.69594e-31	CD8_Prf1
Fam213a	0.338	0.133	0.995979	1.50947e-35	3.1335e-31	CD8_Prf1
Ankrd39	0.519	0.251	0.819437	1.88485e-35	3.91277e-31	CD8_Prf1
Ncor2	0.521	0.256	0.735928	2.7247e-35	5.65621e-31	CD8_Prf1
Zyx	0.819	0.519	0.655575	3.48896e-35	7.24274e-31	CD8_Prf1
Slc25a4	0.891	0.659	0.619903	3.52857e-35	7.32495e-31	CD8_Prf1
Prrc1	0.336	0.131	0.804678	6.44334e-35	1.33757e-30	CD8_Prf1
Tspan31	0.508	0.242	0.736767	9.01383e-35	1.87118e-30	CD8_Prf1
B4galnt1	0.872	0.59	0.578149	1.18196e-34	2.45363e-30	CD8_Prf1
Pafah1b3	0.41	0.18	0.927604	1.69807e-34	3.52503e-30	CD8_Prf1
Ubash3b	0.786	0.465	0.550717	2.33688e-34	4.85114e-30	CD8_Prf1
Klrc2	0.655	0.35	0.586538	2.57478e-34	5.34498e-30	CD8_Prf1
Sema4c	0.412	0.184	0.828566	1.02844e-33	2.13494e-29	CD8_Prf1
Adssl1	0.374	0.159	0.887445	1.66163e-33	3.44938e-29	CD8_Prf1
Gatad2a	0.813	0.494	0.558748	1.71938e-33	3.56925e-29	CD8_Prf1
Anxa5	0.809	0.522	0.572705	2.90627e-33	6.03314e-29	CD8_Prf1
Chsy1	0.538	0.267	0.657979	3.26116e-33	6.76984e-29	CD8_Prf1
Arrb1	0.319	0.123	0.721251	5.55096e-33	1.15232e-28	CD8_Prf1
Vamp8	0.935	0.709	0.555866	1.18083e-32	2.45128e-28	CD8_Prf1
Gnpda1	0.405	0.178	0.760854	1.77613e-32	3.68707e-28	CD8_Prf1
Prdx5	0.918	0.702	0.545653	2.45509e-32	5.09652e-28	CD8_Prf1
Slc2a1	0.517	0.262	0.656136	2.68027e-32	5.56398e-28	CD8_Prf1
Znhit1	0.555	0.284	0.67972	4.70991e-32	9.7773e-28	CD8_Prf1
Perp	0.357	0.149	0.85856	6.05467e-32	1.25689e-27	CD8_Prf1
Rpl29	0.924	0.71	0.571541	8.02257e-32	1.66541e-27	CD8_Prf1
Ndfip2	0.809	0.542	0.584579	3.80204e-31	7.89265e-27	CD8_Prf1
Dynlrb1	0.836	0.578	0.588468	3.99935e-31	8.30226e-27	CD8_Prf1
Arhgap18	0.521	0.255	0.502479	4.31547e-31	8.95847e-27	CD8_Prf1
Anxa7	0.62	0.336	0.588488	4.53669e-31	9.41771e-27	CD8_Prf1
Atp10a	0.536	0.275	0.652281	4.53822e-31	9.42089e-27	CD8_Prf1
Afg3l2	0.468	0.226	0.655783	5.90059e-31	1.2249e-26	CD8_Prf1
Dap	0.792	0.489	0.609085	7.68202e-31	1.59471e-26	CD8_Prf1
Lyst	0.595	0.315	0.524065	8.29849e-31	1.72268e-26	CD8_Prf1
Rab19	0.511	0.254	0.677555	8.55868e-31	1.7767e-26	CD8_Prf1
Chpt1	0.384	0.17	0.809117	1.23069e-30	2.55479e-26	CD8_Prf1
Atp8b4	0.567	0.299	0.651836	2.11194e-30	4.38417e-26	CD8_Prf1
Tubb6	0.357	0.152	0.636377	2.73227e-30	5.67192e-26	CD8_Prf1
Ech1	0.817	0.542	0.605941	3.73244e-30	7.74817e-26	CD8_Prf1
Ccdc50	0.708	0.401	0.508793	4.47729e-30	9.2944e-26	CD8_Prf1
Ptprs	0.5	0.25	0.572917	5.11382e-30	1.06158e-25	CD8_Prf1
Cisd3	0.37	0.165	0.879709	5.416e-30	1.12431e-25	CD8_Prf1
Dctn3	0.857	0.6	0.520299	6.62475e-30	1.37523e-25	CD8_Prf1
Erp44	0.786	0.502	0.589797	8.04334e-30	1.66972e-25	CD8_Prf1
Arl3	0.439	0.205	0.681255	8.41765e-30	1.74742e-25	CD8_Prf1
Ccdc58	0.338	0.147	1.0017	1.18385e-29	2.45755e-25	CD8_Prf1
Cope	0.828	0.556	0.555528	1.35824e-29	2.81956e-25	CD8_Prf1
Sdcbp2	0.55	0.275	0.592773	1.44886e-29	3.00769e-25	CD8_Prf1
Rras	0.328	0.138	0.87815	1.6965e-29	3.52177e-25	CD8_Prf1
Gcnt1	0.351	0.155	1.05087	2.11254e-29	4.38542e-25	CD8_Prf1
Nedd4	0.441	0.209	0.731938	2.51421e-29	5.21925e-25	CD8_Prf1
Dusp19	0.313	0.13	0.803756	6.80938e-29	1.41356e-24	CD8_Prf1
Glipr1	0.716	0.448	0.598005	6.98743e-29	1.45052e-24	CD8_Prf1
Lamtor4	0.8	0.519	0.529329	3.6735e-28	7.62583e-24	CD8_Prf1
Mthfd1l	0.435	0.211	0.751579	7.06048e-28	1.46568e-23	CD8_Prf1
Actn1	0.422	0.202	0.697206	7.48536e-28	1.55389e-23	CD8_Prf1
Bspry	0.345	0.15	0.729282	1.1303e-27	2.34639e-23	CD8_Prf1
Mad2l1bp	0.473	0.234	0.628675	1.32186e-27	2.74404e-23	CD8_Prf1
Fdx1	0.553	0.311	0.84576	1.82678e-27	3.79222e-23	CD8_Prf1
Ube2m	0.855	0.59	0.520896	1.90373e-27	3.95195e-23	CD8_Prf1
Pla2g12a	0.313	0.133	0.832928	2.25338e-27	4.67779e-23	CD8_Prf1
Tmem126a	0.695	0.415	0.584245	3.88812e-27	8.07134e-23	CD8_Prf1
Ppme1	0.492	0.258	0.665667	4.87575e-27	1.01216e-22	CD8_Prf1
Pop7	0.613	0.335	0.54911	7.67454e-27	1.59316e-22	CD8_Prf1
Vcpkmt	0.504	0.261	0.516392	1.04877e-26	2.17713e-22	CD8_Prf1
Rap2a	0.559	0.309	0.616943	1.0958e-26	2.27478e-22	CD8_Prf1
Creb3l2	0.466	0.234	0.541862	1.66126e-26	3.4486e-22	CD8_Prf1
Gzmk	0.315	0.137	0.9175	1.77302e-26	3.68061e-22	CD8_Prf1
Chmp5	0.739	0.451	0.519003	2.22978e-26	4.6288e-22	CD8_Prf1
Armc7	0.342	0.152	0.76457	2.27083e-26	4.71401e-22	CD8_Prf1
Thap12	0.685	0.412	0.597375	3.82081e-26	7.93163e-22	CD8_Prf1
Gadd45gip1	0.576	0.317	0.599201	4.00437e-26	8.31268e-22	CD8_Prf1
Pfkl	0.597	0.328	0.506602	4.64617e-26	9.64499e-22	CD8_Prf1
Commd3	0.7	0.414	0.542541	5.39164e-26	1.11925e-21	CD8_Prf1
Def6	0.718	0.452	0.544138	5.6145e-26	1.16551e-21	CD8_Prf1
Stk40	0.521	0.274	0.560701	7.13455e-26	1.48106e-21	CD8_Prf1
Pmvk	0.454	0.229	0.623487	7.86573e-26	1.63285e-21	CD8_Prf1
Hdac1	0.761	0.48	0.505462	1.12535e-25	2.33612e-21	CD8_Prf1
Timm17a	0.723	0.439	0.515486	1.20205e-25	2.49533e-21	CD8_Prf1
Etfb	0.771	0.507	0.56624	1.45476e-25	3.01993e-21	CD8_Prf1
Magohb	0.536	0.287	0.597405	1.47075e-25	3.05312e-21	CD8_Prf1
Gm17745	0.342	0.154	0.551039	7.35438e-25	1.5267e-20	CD8_Prf1
Ptpn6	0.714	0.456	0.558278	7.54556e-25	1.56638e-20	CD8_Prf1
Ncald	0.338	0.156	0.65022	2.5361e-24	5.26469e-20	CD8_Prf1
Timm8b	0.653	0.392	0.547266	2.62374e-24	5.44662e-20	CD8_Prf1
Serpina3g	0.571	0.323	0.533963	2.83061e-24	5.87607e-20	CD8_Prf1
Ifitm1	0.305	0.14	1.72262	3.37397e-24	7.00402e-20	CD8_Prf1
Rpa2	0.639	0.37	0.569561	3.46266e-24	7.18814e-20	CD8_Prf1
Gmppb	0.401	0.197	0.642119	3.61989e-24	7.51453e-20	CD8_Prf1
Eif4ebp1	0.347	0.161	0.625227	4.45849e-24	9.25538e-20	CD8_Prf1
Cd38	0.391	0.191	0.647376	4.7396e-24	9.83893e-20	CD8_Prf1
Bak1	0.58	0.337	0.618499	6.76743e-24	1.40485e-19	CD8_Prf1
Srxn1	0.305	0.134	0.666788	9.90852e-24	2.05691e-19	CD8_Prf1
Gtdc1	0.311	0.141	0.694855	9.96474e-24	2.06858e-19	CD8_Prf1
Ccl3	0.397	0.201	1.13999	1.16167e-23	2.41151e-19	CD8_Prf1
Nfu1	0.494	0.264	0.549348	1.27242e-23	2.64141e-19	CD8_Prf1
Dnajc15	0.767	0.51	0.533949	1.4053e-23	2.91726e-19	CD8_Prf1
Tfg	0.538	0.299	0.517297	2.3968e-23	4.97551e-19	CD8_Prf1
Hmgcs1	0.443	0.232	0.547984	2.80517e-23	5.82326e-19	CD8_Prf1
Gm31597	0.317	0.147	1.2085	4.9307e-23	1.02356e-18	CD8_Prf1
Ndufaf3	0.42	0.216	0.593584	6.32101e-23	1.31218e-18	CD8_Prf1
Tmem256	0.779	0.523	0.504441	1.12569e-22	2.33682e-18	CD8_Prf1
Psmg3	0.391	0.194	0.639229	1.71373e-22	3.55753e-18	CD8_Prf1
Sema6d	0.34	0.167	0.911713	6.17972e-22	1.28285e-17	CD8_Prf1
Eci2	0.538	0.304	0.537511	1.32674e-21	2.75417e-17	CD8_Prf1
2900026A02Rik	0.368	0.183	0.627426	1.37244e-21	2.84905e-17	CD8_Prf1
Hsd17b10	0.697	0.446	0.526417	1.55701e-21	3.2322e-17	CD8_Prf1
Rabgef1	0.349	0.171	0.589182	2.54385e-21	5.28079e-17	CD8_Prf1
Ccdc32	0.361	0.178	0.591509	3.09236e-21	6.41943e-17	CD8_Prf1
Tmem120a	0.372	0.185	0.559874	4.30282e-21	8.93223e-17	CD8_Prf1
Gipc1	0.34	0.166	0.61814	4.70119e-21	9.75919e-17	CD8_Prf1
Sult2b1	0.433	0.23	0.611001	6.34501e-21	1.31716e-16	CD8_Prf1
Eipr1	0.468	0.255	0.53329	9.04654e-21	1.87797e-16	CD8_Prf1
Scd2	0.363	0.185	0.614818	9.66394e-21	2.00614e-16	CD8_Prf1
Ppm1j	0.328	0.156	0.553297	1.03404e-20	2.14657e-16	CD8_Prf1
Slamf7	0.321	0.156	0.75018	1.54322e-20	3.20358e-16	CD8_Prf1
Aimp2	0.399	0.207	0.562139	2.63338e-20	5.46663e-16	CD8_Prf1
Mphosph6	0.548	0.32	0.548125	3.79458e-20	7.87717e-16	CD8_Prf1
Coq9	0.307	0.145	0.578191	7.97317e-20	1.65515e-15	CD8_Prf1
Snhg6	0.481	0.276	0.552179	1.29698e-19	2.69241e-15	CD8_Prf1
Iqsec1	0.391	0.208	0.579667	1.49666e-19	3.10691e-15	CD8_Prf1
Cisd1	0.565	0.34	0.533351	1.58044e-19	3.28084e-15	CD8_Prf1
Mtmr1	0.382	0.201	0.526487	2.05683e-19	4.26978e-15	CD8_Prf1
Ppil3	0.445	0.246	0.517958	2.66463e-19	5.53151e-15	CD8_Prf1
Rbms2	0.393	0.208	0.605249	3.44356e-19	7.14849e-15	CD8_Prf1
Gmppa	0.313	0.154	0.579585	7.04616e-19	1.46271e-14	CD8_Prf1
Dynlt1f	0.416	0.226	0.51751	8.25981e-19	1.71465e-14	CD8_Prf1
Yif1a	0.366	0.19	0.549348	1.93447e-18	4.01577e-14	CD8_Prf1
Ccdc115	0.401	0.221	0.513213	1.58918e-17	3.29898e-13	CD8_Prf1
Fdps	0.399	0.233	0.793854	1.63892e-16	3.40224e-12	CD8_Prf1
Rab3ip	0.42	0.24	0.507643	2.49631e-16	5.1821e-12	CD8_Prf1
Chmp6	0.321	0.17	0.572454	3.5593e-16	7.38876e-12	CD8_Prf1
Cryzl1	0.303	0.156	0.586771	5.65429e-16	1.17377e-11	CD8_Prf1
Spp1	0.496	0.323	1.15465	1.59597e-15	3.31307e-11	CD8_Prf1
Mad2l2	0.305	0.158	0.613672	1.82394e-15	3.78631e-11	CD8_Prf1
Ifitm2	0.548	0.373	1.02602	5.34114e-15	1.10877e-10	CD8_Prf1
Ptch1	0.309	0.174	0.53461	2.55054e-13	5.29467e-09	CD8_Prf1
Tbcc	0.328	0.187	0.522413	7.43365e-13	1.54315e-08	CD8_Prf1
Fars2	0.34	0.198	0.509183	2.23758e-12	4.64498e-08	CD8_Prf1
Srm	0.703	0.163	3.20638	2.62374e-145	5.44662e-141	CD8_Ccl3
Mettl1	0.614	0.116	2.97485	1.94485e-144	4.03731e-140	CD8_Ccl3
Nop16	0.649	0.154	2.793	1.01718e-120	2.11157e-116	CD8_Ccl3
Rrp15	0.687	0.184	2.75193	4.21161e-117	8.74288e-113	CD8_Ccl3
Ncl	1	0.893	1.78192	4.23795e-114	8.79755e-110	CD8_Ccl3
Npm1	1	0.922	1.64478	2.38566e-110	4.9524e-106	CD8_Ccl3
Eif5a	0.996	0.845	1.6389	1.6991e-108	3.52716e-104	CD8_Ccl3
Pus7	0.486	0.092	2.95437	3.58736e-108	7.44699e-104	CD8_Ccl3
Atad3a	0.537	0.113	2.65688	1.09151e-106	2.26587e-102	CD8_Ccl3
Slc19a1	0.425	0.071	2.77483	1.98077e-105	4.11189e-101	CD8_Ccl3
Fbl	0.954	0.516	1.90474	5.30998e-105	1.1023e-100	CD8_Ccl3
C1qbp	0.907	0.424	2.14968	6.64168e-105	1.37875e-100	CD8_Ccl3
Timm8a1	0.753	0.234	2.36219	2.18787e-104	4.5418e-100	CD8_Ccl3
Mybbp1a	0.768	0.258	2.25277	1.51868e-100	3.15263e-96	CD8_Ccl3
Nhp2	0.9	0.442	2.09529	2.22642e-100	4.62183e-96	CD8_Ccl3
Mrto4	0.811	0.303	2.24069	4.42565e-100	9.1872e-96	CD8_Ccl3
Ppp1r14b	0.954	0.547	1.90401	1.10961e-99	2.30345e-95	CD8_Ccl3
Trmt61a	0.324	0.045	3.00213	1.83311e-98	3.80535e-94	CD8_Ccl3
Grwd1	0.486	0.098	2.59292	4.45812e-98	9.25461e-94	CD8_Ccl3
Hsp90ab1	1	0.97	1.08348	3.45305e-96	7.16819e-92	CD8_Ccl3
Dkc1	0.776	0.27	2.25036	9.47313e-96	1.96653e-91	CD8_Ccl3
Apex1	0.629	0.171	2.41274	2.89396e-95	6.00758e-91	CD8_Ccl3
Gar1	0.792	0.291	2.10977	4.26496e-95	8.85363e-91	CD8_Ccl3
Rrp9	0.598	0.151	2.31769	4.46583e-95	9.27061e-91	CD8_Ccl3
Eif4a1	1	0.842	1.28588	6.3041e-94	1.30867e-89	CD8_Ccl3
Hspd1	0.977	0.646	1.79904	4.18494e-93	8.68752e-89	CD8_Ccl3
Nop58	0.9	0.454	1.97864	7.29169e-91	1.51368e-86	CD8_Ccl3
Nolc1	0.822	0.332	2.17993	1.52259e-90	3.16075e-86	CD8_Ccl3
Nsun2	0.788	0.301	2.10097	4.26212e-89	8.84774e-85	CD8_Ccl3
Wdr12	0.537	0.131	2.40444	7.60962e-88	1.57968e-83	CD8_Ccl3
Ebna1bp2	0.869	0.417	1.99305	1.7133e-87	3.55664e-83	CD8_Ccl3
Pa2g4	0.88	0.439	1.91691	2.29001e-86	4.75384e-82	CD8_Ccl3
Serbp1	0.996	0.899	1.07293	6.77231e-86	1.40586e-81	CD8_Ccl3
Ifrd2	0.398	0.075	2.77379	1.01515e-85	2.10735e-81	CD8_Ccl3
Ppan	0.649	0.194	2.3169	2.32315e-84	4.82262e-80	CD8_Ccl3
Pno1	0.676	0.222	2.21214	2.41777e-84	5.01904e-80	CD8_Ccl3
Set	0.996	0.789	1.27485	3.79663e-84	7.88142e-80	CD8_Ccl3
Hspa9	0.915	0.456	1.69742	4.96419e-84	1.03052e-79	CD8_Ccl3
Ppa1	0.861	0.428	1.82656	6.76184e-84	1.40369e-79	CD8_Ccl3
Cct3	0.919	0.568	1.6431	4.60815e-83	9.56605e-79	CD8_Ccl3
Ruvbl1	0.761	0.285	1.9176	1.35252e-81	2.8077e-77	CD8_Ccl3
Tma16	0.533	0.14	2.31278	8.33854e-81	1.731e-76	CD8_Ccl3
Hspe1	0.981	0.794	1.29541	1.01915e-80	2.11566e-76	CD8_Ccl3
Nme1	0.985	0.67	1.43033	2.89098e-79	6.00138e-75	CD8_Ccl3
Mif	0.992	0.808	1.38968	4.31622e-78	8.96003e-74	CD8_Ccl3
Cct8	0.946	0.626	1.45995	4.43284e-77	9.20214e-73	CD8_Ccl3
Gnl3	0.803	0.357	1.95232	1.15257e-75	2.39263e-71	CD8_Ccl3
Eef1e1	0.73	0.273	1.96175	1.45186e-75	3.01393e-71	CD8_Ccl3
Prmt1	0.876	0.456	1.68796	1.56075e-74	3.23997e-70	CD8_Ccl3
Wdr46	0.529	0.139	2.08826	1.93919e-74	4.02557e-70	CD8_Ccl3
Bcat1	0.347	0.067	3.08608	3.13581e-73	6.50963e-69	CD8_Ccl3
Ddx21	0.907	0.541	1.67053	5.77033e-73	1.19786e-68	CD8_Ccl3
Timm10	0.583	0.175	2.14745	2.03379e-72	4.22195e-68	CD8_Ccl3
Rrp12	0.336	0.062	2.53228	6.18845e-72	1.28466e-67	CD8_Ccl3
Rangrf	0.347	0.065	2.18599	8.60487e-72	1.78629e-67	CD8_Ccl3
Smyd5	0.378	0.078	2.29134	9.97805e-71	2.07134e-66	CD8_Ccl3
Ipo4	0.378	0.079	2.39903	1.92367e-70	3.99335e-66	CD8_Ccl3
Ranbp1	0.95	0.603	1.41669	4.80029e-69	9.96492e-65	CD8_Ccl3
Atp5g1	0.965	0.719	1.28667	7.24329e-69	1.50364e-64	CD8_Ccl3
Wdr43	0.815	0.351	1.60043	8.88143e-69	1.8437e-64	CD8_Ccl3
Phb2	0.923	0.581	1.46419	9.1826e-69	1.90622e-64	CD8_Ccl3
Rcl1	0.56	0.166	1.9901	1.03814e-68	2.15508e-64	CD8_Ccl3
Ran	0.973	0.783	1.18551	1.84911e-68	3.83857e-64	CD8_Ccl3
Cycs	0.965	0.689	1.23343	2.64526e-68	5.4913e-64	CD8_Ccl3
Ptma	1	0.976	0.838197	5.75339e-68	1.19435e-63	CD8_Ccl3
Tomm40	0.753	0.314	1.80749	7.69694e-68	1.59781e-63	CD8_Ccl3
Cluh	0.409	0.094	2.32234	2.20006e-67	4.56709e-63	CD8_Ccl3
Mdn1	0.645	0.226	1.95109	4.84419e-67	1.0056e-62	CD8_Ccl3
Nifk	0.699	0.266	1.86256	6.33736e-67	1.31557e-62	CD8_Ccl3
Cct2	0.973	0.724	1.11461	6.88707e-67	1.42969e-62	CD8_Ccl3
Eif3b	0.911	0.478	1.4312	8.79315e-67	1.82537e-62	CD8_Ccl3
Cct5	0.961	0.681	1.24595	2.99096e-66	6.20893e-62	CD8_Ccl3
Tomm5	0.903	0.555	1.63066	2.3885e-64	4.95828e-60	CD8_Ccl3
Gadd45b	0.958	0.592	1.29959	2.61742e-64	5.4335e-60	CD8_Ccl3
Hsp90aa1	0.996	0.894	0.924219	8.68978e-64	1.80391e-59	CD8_Ccl3
Wdr75	0.498	0.142	2.05669	8.90764e-64	1.84914e-59	CD8_Ccl3
Gtpbp4	0.846	0.442	1.66157	1.48458e-63	3.08183e-59	CD8_Ccl3
Gart	0.591	0.196	1.86063	6.97678e-63	1.44831e-58	CD8_Ccl3
Gpatch4	0.44	0.116	2.3791	1.29226e-62	2.6826e-58	CD8_Ccl3
Mrpl12	0.857	0.44	1.42244	2.43132e-62	5.04718e-58	CD8_Ccl3
Heatr1	0.467	0.125	1.9748	3.86882e-62	8.03128e-58	CD8_Ccl3
Ppid	0.707	0.291	1.74127	5.33479e-62	1.10745e-57	CD8_Ccl3
Ndufaf4	0.579	0.193	2.00071	7.2377e-62	1.50247e-57	CD8_Ccl3
Zfp593	0.722	0.298	1.6669	3.39768e-61	7.05325e-57	CD8_Ccl3
Abce1	0.753	0.312	1.56172	7.97993e-61	1.65655e-56	CD8_Ccl3
Snrpa1	0.83	0.426	1.56234	9.32902e-61	1.93661e-56	CD8_Ccl3
Lyar	0.799	0.38	1.61232	1.26255e-60	2.62092e-56	CD8_Ccl3
Ipo5	0.676	0.255	1.81438	2.4755e-60	5.13889e-56	CD8_Ccl3
Mthfd1	0.533	0.165	1.97336	1.4065e-59	2.91976e-55	CD8_Ccl3
Sdad1	0.537	0.167	1.88373	3.14074e-59	6.51986e-55	CD8_Ccl3
Znhit6	0.521	0.163	1.93178	4.10766e-59	8.52709e-55	CD8_Ccl3
Denr	0.919	0.57	1.33534	1.00368e-58	2.08354e-54	CD8_Ccl3
Lap3	0.598	0.213	1.90479	3.53866e-58	7.3459e-54	CD8_Ccl3
Phb	0.749	0.342	1.56051	5.22649e-58	1.08497e-53	CD8_Ccl3
Ftsj3	0.641	0.252	1.89422	5.47239e-58	1.13601e-53	CD8_Ccl3
Thop1	0.394	0.1	2.31888	7.3378e-58	1.52325e-53	CD8_Ccl3
Utf1	0.351	0.08	2.4038	7.87092e-58	1.63393e-53	CD8_Ccl3
Nop2	0.363	0.085	2.27993	1.24511e-57	2.58472e-53	CD8_Ccl3
Hnrnpab	0.988	0.728	1.06175	1.29236e-57	2.68281e-53	CD8_Ccl3
Ybx1	1	0.901	0.885543	1.39107e-57	2.88771e-53	CD8_Ccl3
Rps2	1	0.974	0.775244	1.66366e-57	3.45358e-53	CD8_Ccl3
Snrpf	0.977	0.766	0.979684	2.17557e-57	4.51626e-53	CD8_Ccl3
Sssca1	0.606	0.221	1.84507	4.40729e-57	9.1491e-53	CD8_Ccl3
Naa50	0.795	0.395	1.44618	1.09245e-56	2.26781e-52	CD8_Ccl3
Fkbp4	0.846	0.444	1.36145	1.20297e-56	2.49724e-52	CD8_Ccl3
Nop56	0.892	0.544	1.41075	2.02144e-56	4.19631e-52	CD8_Ccl3
Ltv1	0.602	0.217	1.77501	2.94209e-56	6.10749e-52	CD8_Ccl3
Shmt1	0.32	0.071	2.60457	5.38108e-56	1.11706e-51	CD8_Ccl3
Stx11	0.819	0.416	1.54097	5.75464e-56	1.19461e-51	CD8_Ccl3
Utp18	0.637	0.24	1.70724	9.08996e-56	1.88698e-51	CD8_Ccl3
Ctps	0.417	0.113	2.1471	9.95003e-56	2.06553e-51	CD8_Ccl3
Ddx18	0.764	0.358	1.46948	2.47066e-55	5.12885e-51	CD8_Ccl3
Pebp1	0.942	0.666	1.12685	6.28203e-55	1.30409e-50	CD8_Ccl3
Psme2	0.973	0.815	1.09455	8.9827e-55	1.86472e-50	CD8_Ccl3
Slc16a1	0.56	0.196	1.83576	1.30747e-54	2.71418e-50	CD8_Ccl3
Nip7	0.71	0.312	1.56126	1.94197e-54	4.03133e-50	CD8_Ccl3
Rsl1d1	0.892	0.531	1.32245	2.24109e-54	4.65227e-50	CD8_Ccl3
Utp20	0.371	0.091	2.09358	3.1778e-54	6.59679e-50	CD8_Ccl3
Rrp1b	0.556	0.195	1.8852	1.35062e-53	2.80375e-49	CD8_Ccl3
Snrpd3	0.892	0.534	1.28901	4.5897e-53	9.52776e-49	CD8_Ccl3
Tomm20	0.981	0.823	0.931895	9.00313e-53	1.86896e-48	CD8_Ccl3
Eif2b3	0.394	0.106	2.16191	9.38982e-53	1.94923e-48	CD8_Ccl3
Ccdc86	0.537	0.183	1.85341	1.44493e-52	2.99953e-48	CD8_Ccl3
Anp32b	0.992	0.759	0.952474	4.7467e-52	9.85368e-48	CD8_Ccl3
Cacybp	0.888	0.544	1.28685	5.64983e-52	1.17285e-47	CD8_Ccl3
Pou2f2	0.548	0.181	1.8015	6.75399e-52	1.40206e-47	CD8_Ccl3
Ddx27	0.737	0.334	1.46799	7.18499e-52	1.49153e-47	CD8_Ccl3
Psme3	0.73	0.319	1.46672	1.01407e-51	2.10511e-47	CD8_Ccl3
Ddx39	0.803	0.41	1.35179	1.21211e-51	2.51623e-47	CD8_Ccl3
Noc3l	0.344	0.084	2.2904	1.66753e-51	3.46162e-47	CD8_Ccl3
St6galnac4	0.571	0.212	1.81067	2.4086e-51	5.00002e-47	CD8_Ccl3
Tsr1	0.452	0.137	1.96302	2.97564e-51	6.17713e-47	CD8_Ccl3
Snu13	0.95	0.677	1.13604	3.04497e-51	6.32104e-47	CD8_Ccl3
Pum3	0.591	0.227	1.6478	1.28452e-50	2.66654e-46	CD8_Ccl3
Shmt2	0.517	0.177	1.84567	1.37632e-50	2.8571e-46	CD8_Ccl3
Uck2	0.618	0.236	1.62782	1.38435e-50	2.87376e-46	CD8_Ccl3
Emc6	0.853	0.482	1.2823	3.09583e-50	6.42663e-46	CD8_Ccl3
Rpf2	0.486	0.163	1.93039	3.32891e-50	6.91049e-46	CD8_Ccl3
Eef1g	0.992	0.854	0.911796	4.05918e-50	8.42645e-46	CD8_Ccl3
Mpp6	0.683	0.296	1.55274	6.24739e-50	1.2969e-45	CD8_Ccl3
Rrs1	0.583	0.224	1.79423	7.43428e-50	1.54328e-45	CD8_Ccl3
Rps17	0.996	0.905	0.770389	8.32138e-50	1.72744e-45	CD8_Ccl3
Slc25a5	0.985	0.82	0.88985	1.40462e-49	2.91585e-45	CD8_Ccl3
Eif2s1	0.846	0.508	1.25635	1.49275e-49	3.09879e-45	CD8_Ccl3
Pes1	0.587	0.218	1.55929	1.8068e-49	3.75074e-45	CD8_Ccl3
Alg3	0.336	0.082	2.15833	1.86821e-49	3.87821e-45	CD8_Ccl3
Rsl24d1	0.749	0.364	1.35453	3.78073e-49	7.84843e-45	CD8_Ccl3
Mrps18b	0.475	0.154	1.81029	3.33481e-48	6.92274e-44	CD8_Ccl3
Pdcd11	0.579	0.214	1.49349	4.3783e-48	9.08891e-44	CD8_Ccl3
Tcp1	0.931	0.616	1.0874	2.051e-47	4.25766e-43	CD8_Ccl3
Ndufa12	0.892	0.542	1.11563	2.95557e-47	6.13547e-43	CD8_Ccl3
Mrps28	0.602	0.245	1.60497	3.94119e-47	8.18152e-43	CD8_Ccl3
Kti12	0.502	0.171	1.68265	4.98284e-47	1.03439e-42	CD8_Ccl3
Larp4	0.753	0.341	1.1506	6.19355e-47	1.28572e-42	CD8_Ccl3
Atp5b	0.988	0.851	0.777056	6.42174e-47	1.33309e-42	CD8_Ccl3
Tfrc	0.579	0.226	1.67091	2.2333e-46	4.63611e-42	CD8_Ccl3
Btf3	0.992	0.927	0.594944	3.4298e-46	7.11992e-42	CD8_Ccl3
Noc4l	0.514	0.181	1.72146	3.93407e-46	8.16673e-42	CD8_Ccl3
Cct4	0.931	0.659	0.969717	6.5651e-46	1.36285e-41	CD8_Ccl3
Eif2s2	0.961	0.731	0.978778	9.66951e-46	2.00729e-41	CD8_Ccl3
Timm13	0.927	0.67	0.961406	1.29003e-45	2.67797e-41	CD8_Ccl3
Polr2f	0.892	0.516	1.05556	1.33816e-45	2.77789e-41	CD8_Ccl3
Gspt1	0.846	0.483	1.16386	1.36298e-45	2.82941e-41	CD8_Ccl3
Noc2l	0.691	0.309	1.49368	2.88053e-45	5.97969e-41	CD8_Ccl3
Eif3g	0.857	0.519	1.20361	4.04368e-45	8.39427e-41	CD8_Ccl3
Polr1a	0.413	0.125	1.84467	7.32101e-45	1.51977e-40	CD8_Ccl3
[truncated: 4,832 more rows]

## Sheet: sTab4
Supplementary table 4: Markers for each of the NK/ILC cell subpopulations
gene	pct.1	pct.2	avg_log2FC	p_val	p_val_adj	cluster
Stmn1	0.96	0.283	3.72903	0	0	C01
Mcm5	0.852	0.179	2.64062	0	0	C01
Cks1b	0.782	0.127	3.61916	0	0	C01
Pclaf	0.727	0.073	5.06575	0	0	C01
Spc24	0.676	0.042	4.65204	0	0	C01
Mcm3	0.814	0.18	2.58212	0	0	C01
Mcm7	0.795	0.163	2.67366	0	0	C01
Smc2	0.778	0.167	3.09435	0	0	C01
Gmnn	0.762	0.165	2.48346	0	0	C01
Lig1	0.801	0.205	2.48889	0	0	C01
Rrm1	0.759	0.171	2.35238	0	0	C01
Tyms	0.702	0.12	3.25934	0	0	C01
Tipin	0.738	0.156	2.47659	0	0	C01
Tk1	0.623	0.046	4.0754	0	0	C01
Prim1	0.668	0.095	2.91985	0	0	C01
Mki67	0.631	0.06	4.96699	0	0	C01
Pmf1	0.729	0.167	2.11288	0	0	C01
Cenpw	0.712	0.155	2.2517	0	0	C01
Cbx5	0.747	0.191	1.859	0	0	C01
Top2a	0.723	0.168	3.68781	0	0	C01
Mcm2	0.714	0.163	2.16759	0	0	C01
Asf1b	0.586	0.037	4.0815	0	0	C01
Nrm	0.633	0.087	2.8328	0	0	C01
Uhrf1	0.581	0.039	3.92041	0	0	C01
Dctpp1	0.803	0.264	2.10732	0	0	C01
Mcm4	0.72	0.182	1.93849	0	0	C01
Rfc4	0.643	0.108	2.40288	0	0	C01
Ezh2	0.743	0.209	2.01939	0	0	C01
Hells	0.613	0.08	2.8708	0	0	C01
Tmpo	0.821	0.29	2.09433	0	0	C01
Hmgn2	0.921	0.392	2.05525	0	0	C01
Rfc5	0.642	0.118	2.24021	0	0	C01
Dhfr	0.586	0.062	3.25708	0	0	C01
Clspn	0.549	0.027	4.2596	0	0	C01
Dut	0.938	0.418	2.30176	0	0	C01
Cdk1	0.562	0.045	3.99893	0	0	C01
Dnajc9	0.87	0.353	1.69778	0	0	C01
Rad51	0.544	0.028	3.946	0	0	C01
Ccdc34	0.591	0.077	2.85375	0	0	C01
Cdca8	0.544	0.032	4.59777	0	0	C01
Dnmt1	0.758	0.247	1.58278	0	0	C01
Birc5	0.556	0.054	4.68577	0	0	C01
Lsm2	0.812	0.31	1.37536	0	0	C01
Fen1	0.71	0.209	1.61627	0	0	C01
Phgdh	0.789	0.289	1.53576	0	0	C01
Lmnb1	0.861	0.362	1.48784	0	0	C01
Cmc2	0.696	0.197	1.83819	0	0	C01
Dtymk	0.798	0.304	1.45662	0	0	C01
Mcm6	0.848	0.36	1.39529	0	0	C01
Cenpm	0.522	0.034	4.04646	0	0	C01
Selenoh	0.935	0.449	1.68954	0	0	C01
Rpa3	0.738	0.257	1.3999	0	0	C01
Fkbp2	0.893	0.413	1.16832	0	0	C01
Tacc3	0.516	0.038	3.64043	0	0	C01
Tfdp1	0.668	0.194	1.69279	0	0	C01
Gins2	0.53	0.058	2.68582	0	0	C01
Exosc8	0.825	0.353	1.12089	0	0	C01
Dtl	0.604	0.134	1.91301	0	0	C01
Anapc5	0.89	0.421	1.22759	0	0	C01
Rrm2	0.503	0.037	4.72756	0	0	C01
Topbp1	0.781	0.319	0.96445	0	0	C01
Ncaph2	0.75	0.288	1.07615	0	0	C01
Rfc3	0.611	0.149	1.79883	0	0	C01
Haus4	0.591	0.129	1.7133	0	0	C01
Ppih	0.686	0.225	1.23284	0	0	C01
Orc6	0.612	0.152	1.74144	0	0	C01
Rpa1	0.728	0.268	1.16553	0	0	C01
Csrp1	0.773	0.316	1.15955	0	0	C01
Anapc15	0.637	0.18	1.54796	0	0	C01
Rpa2	0.712	0.255	1.21649	0	0	C01
Hpf1	0.851	0.394	1.11544	0	0	C01
Rfc1	0.685	0.229	1.37008	0	0	C01
Rnaseh2b	0.578	0.123	1.93003	0	0	C01
Mad2l1	0.501	0.048	3.15864	0	0	C01
E2f1	0.502	0.054	3.08473	0	0	C01
Hmgb3	0.568	0.12	2.08139	0	0	C01
Usp1	0.7	0.252	1.1901	0	0	C01
Hat1	0.751	0.306	1.14139	0	0	C01
Cdk4	0.856	0.411	1.33578	0	0	C01
Dpy30	0.834	0.389	1.14136	0	0	C01
Sae1	0.749	0.305	1.06262	0	0	C01
Ncapg2	0.485	0.041	3.15859	0	0	C01
Ccnb2	0.469	0.025	4.77105	0	0	C01
Sdf2l1	0.861	0.418	1.0784	0	0	C01
Pola1	0.508	0.066	2.66301	0	0	C01
Racgap1	0.53	0.092	2.4706	0	0	C01
Cisd1	0.734	0.296	1.19231	0	0	C01
Mrpl42	0.856	0.419	1.00657	0	0	C01
Nans	0.834	0.397	1.0018	0	0	C01
Rfc2	0.845	0.411	1.1903	0	0	C01
Rangap1	0.766	0.332	1.04378	0	0	C01
Psip1	0.802	0.369	0.90804	0	0	C01
Tpx2	0.455	0.022	4.28189	0	0	C01
Ddx39	0.864	0.431	1.11307	0	0	C01
Nusap1	0.455	0.023	4.88442	0	0	C01
Anapc11	0.843	0.411	0.970823	0	0	C01
Siva1	0.872	0.44	1.30553	0	0	C01
Hmgn5	0.692	0.263	0.98803	0	0	C01
Nudt5	0.739	0.312	1.04245	0	0	C01
Pcna	0.893	0.467	1.35343	0	0	C01
Paics	0.766	0.34	0.996485	0	0	C01
Alyref	0.942	0.516	1.31992	0	0	C01
Hmgn1	0.785	0.36	1.31138	0	0	C01
Ppil1	0.574	0.151	1.65095	0	0	C01
Pa2g4	0.892	0.47	1.20396	0	0	C01
Chaf1a	0.462	0.042	3.03283	0	0	C01
Cdca3	0.443	0.023	4.11004	0	0	C01
Pole3	0.617	0.198	1.16524	0	0	C01
Nsd2	0.724	0.305	0.986896	0	0	C01
Ccna2	0.432	0.014	4.92876	0	0	C01
Psat1	0.565	0.147	1.5354	0	0	C01
Timm50	0.686	0.269	1.07287	0	0	C01
Pih1d1	0.646	0.229	1.12366	0	0	C01
Cit	0.431	0.014	4.47155	0	0	C01
Gins4	0.647	0.231	1.06112	0	0	C01
Cdc45	0.443	0.027	3.54144	0	0	C01
Hist1h1b	0.458	0.043	4.4842	0	0	C01
Mrpl18	0.9	0.485	1.05461	0	0	C01
Incenp	0.512	0.097	2.50033	0	0	C01
Smc1a	0.931	0.517	1.24348	0	0	C01
Ncapd2	0.46	0.046	2.75682	0	0	C01
Pold1	0.503	0.091	1.94634	0	0	C01
Slc29a1	0.561	0.149	1.54275	0	0	C01
Banf1	0.923	0.511	1.08852	0	0	C01
Ncapd3	0.589	0.177	1.31961	0	0	C01
Cenpe	0.441	0.031	3.74547	0	0	C01
Impdh2	0.914	0.505	1.03128	0	0	C01
Diaph3	0.436	0.029	3.40999	0	0	C01
Rbbp7	0.895	0.489	1.03489	0	0	C01
Lockd	0.462	0.056	2.88002	0	0	C01
Kif15	0.43	0.024	4.00327	0	0	C01
Cenpx	0.925	0.521	1.06209	0	0	C01
Hist1h2ap	0.585	0.182	3.72619	0	0	C01
Hirip3	0.486	0.084	2.16501	0	0	C01
Hist1h2ae	0.491	0.09	3.36698	0	0	C01
Rad51ap1	0.414	0.013	4.53224	0	0	C01
Nelfe	0.634	0.234	1.11223	0	0	C01
Cenps	0.432	0.033	3.35631	0	0	C01
Knl1	0.411	0.014	4.59906	0	0	C01
Tcf19	0.416	0.019	4.20775	0	0	C01
Anp32e	0.872	0.476	1.09186	0	0	C01
Pold2	0.547	0.151	1.59118	0	0	C01
H2afx	0.747	0.352	2.34599	0	0	C01
Smc4	0.844	0.449	1.59914	0	0	C01
Nucks1	0.949	0.554	1.34294	0	0	C01
Prdx4	0.489	0.096	1.94329	0	0	C01
Ube2c	0.46	0.068	4.20027	0	0	C01
Prc1	0.436	0.044	3.2441	0	0	C01
Knstrn	0.446	0.055	2.88522	0	0	C01
Rnaseh2a	0.547	0.156	1.34031	0	0	C01
Cenpf	0.417	0.026	4.71074	0	0	C01
Kif11	0.425	0.036	3.52151	0	0	C01
Nt5c3b	0.582	0.193	1.16837	0	0	C01
Tuba1b	0.924	0.537	2.69227	0	0	C01
Cenph	0.403	0.017	3.91669	0	0	C01
Rad50	0.574	0.188	1.07292	0	0	C01
Syce2	0.525	0.142	1.66953	0	0	C01
Plk4	0.498	0.123	1.44589	0	0	C01
Nudc	0.922	0.547	0.916182	0	0	C01
Lsm5	0.919	0.546	0.86692	0	0	C01
Mthfd2	0.5	0.131	1.52893	0	0	C01
Atpif1	0.934	0.571	0.903844	0	0	C01
Aurkb	0.379	0.016	4.30701	0	0	C01
Rmi2	0.414	0.051	2.69501	0	0	C01
Ncapg	0.374	0.012	4.49977	0	0	C01
Tubg1	0.427	0.065	2.19751	0	0	C01
Pole	0.384	0.027	3.15159	0	0	C01
Fbxo5	0.386	0.029	3.74754	0	0	C01
Ssrp1	0.934	0.578	1.05924	0	0	C01
Chaf1b	0.406	0.05	2.6546	0	0	C01
Cbx3	0.959	0.603	1.18292	0	0	C01
Metrn	0.5	0.144	1.13611	0	0	C01
Fdps	0.525	0.17	1.32252	0	0	C01
Hjurp	0.51	0.156	1.27326	0	0	C01
Shcbp1	0.361	0.009	4.56387	0	0	C01
Bckdk	0.484	0.138	1.20404	0	0	C01
Hdgf	0.937	0.592	0.84028	0	0	C01
Cenpk	0.397	0.053	2.19849	0	0	C01
Dck	0.421	0.077	1.50702	0	0	C01
Samd1	0.446	0.105	1.39451	0	0	C01
Kif23	0.427	0.086	1.80461	0	0	C01
Spc25	0.36	0.021	3.78889	0	0	C01
Ndc80	0.365	0.026	3.29098	0	0	C01
Cep55	0.349	0.01	4.69457	0	0	C01
Tubb5	0.94	0.603	2.85038	0	0	C01
Hmmr	0.343	0.007	5.35711	0	0	C01
Rbl1	0.421	0.088	1.44433	0	0	C01
Timeless	0.368	0.037	2.87451	0	0	C01
Idi1	0.466	0.135	1.24493	0	0	C01
Mms22l	0.398	0.068	1.94614	0	0	C01
Fam111a	0.421	0.092	1.37275	0	0	C01
Bub1b	0.341	0.013	3.89618	0	0	C01
Kif4	0.333	0.006	4.8198	0	0	C01
Rpp30	0.438	0.112	1.2867	0	0	C01
2610524H06Rik	0.452	0.128	1.34408	0	0	C01
Rfwd3	0.43	0.106	1.3297	0	0	C01
Zfp367	0.364	0.04	2.39687	0	0	C01
Fxn	0.446	0.123	1.25483	0	0	C01
Dlgap5	0.346	0.024	3.44354	0	0	C01
Ska1	0.329	0.01	4.51041	0	0	C01
Nap1l1	0.979	0.66	1.21539	0	0	C01
Wdr76	0.378	0.06	1.8046	0	0	C01
Brca1	0.333	0.015	3.86987	0	0	C01
Kif20b	0.365	0.047	2.45792	0	0	C01
Hist1h3c	0.329	0.012	4.28543	0	0	C01
Pola2	0.41	0.093	1.3616	0	0	C01
Atad5	0.349	0.033	2.92389	0	0	C01
Nup85	0.404	0.09	1.35481	0	0	C01
Rdm1	0.413	0.099	1.68749	0	0	C01
Rcc1	0.385	0.072	1.83622	0	0	C01
Cdc20	0.347	0.034	3.43649	0	0	C01
Ranbp1	0.962	0.649	1.29041	0	0	C01
Cdc6	0.319	0.007	4.75332	0	0	C01
Cntln	0.405	0.095	1.59509	0	0	C01
Mb21d1	0.407	0.097	1.23299	0	0	C01
Fignl1	0.327	0.018	3.60183	0	0	C01
Kif22	0.321	0.013	4.12367	0	0	C01
Pkmyt1	0.348	0.042	2.33365	0	0	C01
Bub1	0.31	0.006	5.08134	0	0	C01
H2afv	0.938	0.634	1.50806	0	0	C01
Snrpd1	0.957	0.653	0.997285	0	0	C01
Cdca7	0.344	0.041	2.71304	0	0	C01
Ncaph	0.325	0.022	3.1203	0	0	C01
Haus1	0.358	0.055	2.16208	0	0	C01
Zcwpw1	0.373	0.075	1.82294	0	0	C01
Ung	0.34	0.043	2.73547	0	0	C01
Cdkn3	0.311	0.015	4.13059	0	0	C01
Chek1	0.314	0.018	3.3628	0	0	C01
Slc43a3	0.328	0.035	2.60894	0	0	C01
Psmc3ip	0.345	0.052	2.03238	0	0	C01
Dbi	0.964	0.676	0.926847	0	0	C01
Dek	0.964	0.677	1.32498	0	0	C01
Cdc7	0.324	0.041	1.93893	0	0	C01
Tmem107	0.342	0.062	1.98188	0	0	C01
Hist1h3a	0.317	0.038	2.24736	0	0	C01
Ube2t	0.345	0.066	1.56714	0	0	C01
Rad18	0.354	0.076	1.30166	0	0	C01
Brip1os	0.357	0.081	1.29229	0	0	C01
Blm	0.353	0.08	1.26828	0	0	C01
Wdhd1	0.341	0.069	1.3463	0	0	C01
Jpt2	0.337	0.067	1.61972	0	0	C01
Spata24	0.324	0.057	1.83779	0	0	C01
Suv39h1	0.329	0.068	1.43911	0	0	C01
Ulbp1	0.309	0.051	1.57418	0	0	C01
Cdc25a	0.314	0.06	1.57785	0	0	C01
Cdc25b	0.304	0.058	1.65851	0	0	C01
Rnf26	0.307	0.061	1.65891	0	0	C01
Hnrnpab	0.979	0.749	0.829453	0	0	C01
Ran	0.991	0.827	1.28038	0	0	C01
Anp32b	0.99	0.83	0.990762	0	0	C01
Snrpe	0.989	0.831	0.735765	0	0	C01
Set	0.992	0.844	0.695991	0	0	C01
Hmgb2	0.993	0.846	2.15593	0	0	C01
Txn1	0.992	0.86	0.898053	0	0	C01
Slc25a5	0.99	0.86	0.687288	0	0	C01
Cox5a	0.989	0.864	0.594769	0	0	C01
Hint1	0.996	0.878	0.853424	0	0	C01
Ybx1	0.995	0.914	0.793204	0	0	C01
Hmgb1	0.997	0.925	1.07316	0	0	C01
Rbm3	0.995	0.925	0.723721	0	0	C01
Gapdh	0.995	0.939	0.603384	0	0	C01
H2afz	0.999	0.944	1.06179	0	0	C01
Ppia	1	0.97	0.8058	0	0	C01
Ptma	1	0.981	1.15287	0	0	C01
Nasp	0.894	0.511	0.895813	0.000000000000000000000000000000000000000000000000000000000000000000000000000000000000000000000000000000000000000000000000000000000000000000000000000000000000000000000000000000000000000000000000000000000000000000000000000000000000000000000000000000000000000000000000000000000000000000000000000000000000000000537957507017405	0.0000000000000000000000000000000000000000000000000000000000000000000000000000000000000000000000000000000000000000000000000000000000000000000000000000000000000000000000000000000000000000000000000000000000000000000000000000000000000000000000000000000000000000000000000000000000000000000000000000000000000111674598881743	C01
Mthfd1	0.467	0.139	1.31397	0.0000000000000000000000000000000000000000000000000000000000000000000000000000000000000000000000000000000000000000000000000000000000000000000000000000000000000000000000000000000000000000000000000000000000000000000000000000000000000000000000000000000000000000000000000000000000000000000000000000000000000000014480509647265	0.0000000000000000000000000000000000000000000000000000000000000000000000000000000000000000000000000000000000000000000000000000000000000000000000000000000000000000000000000000000000000000000000000000000000000000000000000000000000000000000000000000000000000000000000000000000000000000000000000000000000000300600899767574	C01
Naa40	0.363	0.085	1.26688	0.00000000000000000000000000000000000000000000000000000000000000000000000000000000000000000000000000000000000000000000000000000000000000000000000000000000000000000000000000000000000000000000000000000000000000000000000000000000000000000000000000000000000000000000000000000000000000000000000000000000000000000431486875722669	0.0000000000000000000000000000000000000000000000000000000000000000000000000000000000000000000000000000000000000000000000000000000000000000000000000000000000000000000000000000000000000000000000000000000000000000000000000000000000000000000000000000000000000000000000000000000000000000000000000000000000000895723605312689	C01
Nudt1	0.39	0.098	1.43231	0.0000000000000000000000000000000000000000000000000000000000000000000000000000000000000000000000000000000000000000000000000000000000000000000000000000000000000000000000000000000000000000000000000000000000000000000000000000000000000000000000000000000000000000000000000000000000000000000000000000000000000000937356714770039	0.00000000000000000000000000000000000000000000000000000000000000000000000000000000000000000000000000000000000000000000000000000000000000000000000000000000000000000000000000000000000000000000000000000000000000000000000000000000000000000000000000000000000000000000000000000000000000000000000000000000000194585880419112	C01
Lsm3	0.828	0.414	0.91115	0.00000000000000000000000000000000000000000000000000000000000000000000000000000000000000000000000000000000000000000000000000000000000000000000000000000000000000000000000000000000000000000000000000000000000000000000000000000000000000000000000000000000000000000000000000000000000000000000000000000000000000340280310894223	0.0000000000000000000000000000000000000000000000000000000000000000000000000000000000000000000000000000000000000000000000000000000000000000000000000000000000000000000000000000000000000000000000000000000000000000000000000000000000000000000000000000000000000000000000000000000000000000000000000000000000706387897385317	C01
Snrnp25	0.663	0.252	0.938865	0.0000000000000000000000000000000000000000000000000000000000000000000000000000000000000000000000000000000000000000000000000000000000000000000000000000000000000000000000000000000000000000000000000000000000000000000000000000000000000000000000000000000000000000000000000000000000000000000000000000000000000356947782040756	0.000000000000000000000000000000000000000000000000000000000000000000000000000000000000000000000000000000000000000000000000000000000000000000000000000000000000000000000000000000000000000000000000000000000000000000000000000000000000000000000000000000000000000000000000000000000000000000000000000000000740987900738406	C01
Tmem109	0.59	0.205	0.884178	0.000000000000000000000000000000000000000000000000000000000000000000000000000000000000000000000000000000000000000000000000000000000000000000000000000000000000000000000000000000000000000000000000000000000000000000000000000000000000000000000000000000000000000000000000000000000000000000000000000000000446677627666455	0.00000000000000000000000000000000000000000000000000000000000000000000000000000000000000000000000000000000000000000000000000000000000000000000000000000000000000000000000000000000000000000000000000000000000000000000000000000000000000000000000000000000000000000000000000000000000000000000000000000927258087272794	C01
Nup43	0.329	0.073	1.4763	0.0000000000000000000000000000000000000000000000000000000000000000000000000000000000000000000000000000000000000000000000000000000000000000000000000000000000000000000000000000000000000000000000000000000000000000000000000000000000000000000000000000000000000000000000000000000000000000000000000000000203641432362389	0.000000000000000000000000000000000000000000000000000000000000000000000000000000000000000000000000000000000000000000000000000000000000000000000000000000000000000000000000000000000000000000000000000000000000000000000000000000000000000000000000000000000000000000000000000000000000000000000000000422739249441083	C01
Nup93	0.408	0.108	1.12972	0.00000000000000000000000000000000000000000000000000000000000000000000000000000000000000000000000000000000000000000000000000000000000000000000000000000000000000000000000000000000000000000000000000000000000000000000000000000000000000000000000000000000000000000000000000000000000000000000000000000056499513126608	0.0000000000000000000000000000000000000000000000000000000000000000000000000000000000000000000000000000000000000000000000000000000000000000000000000000000000000000000000000000000000000000000000000000000000000000000000000000000000000000000000000000000000000000000000000000000000000000000000000117287339299526	C01
Nup62	0.567	0.194	0.948451	0.00000000000000000000000000000000000000000000000000000000000000000000000000000000000000000000000000000000000000000000000000000000000000000000000000000000000000000000000000000000000000000000000000000000000000000000000000000000000000000000000000000000000000000000000000000000000000000000000000000241121596375086	0.0000000000000000000000000000000000000000000000000000000000000000000000000000000000000000000000000000000000000000000000000000000000000000000000000000000000000000000000000000000000000000000000000000000000000000000000000000000000000000000000000000000000000000000000000000000000000000000000000500544321915041	C01
Alad	0.719	0.303	1.00683	0.00000000000000000000000000000000000000000000000000000000000000000000000000000000000000000000000000000000000000000000000000000000000000000000000000000000000000000000000000000000000000000000000000000000000000000000000000000000000000000000000000000000000000000000000000000000000000000000000000000764889097649871	0.000000000000000000000000000000000000000000000000000000000000000000000000000000000000000000000000000000000000000000000000000000000000000000000000000000000000000000000000000000000000000000000000000000000000000000000000000000000000000000000000000000000000000000000000000000000000000000000000158783327781137	C01
Ndufab1	0.928	0.559	0.81434	0.000000000000000000000000000000000000000000000000000000000000000000000000000000000000000000000000000000000000000000000000000000000000000000000000000000000000000000000000000000000000000000000000000000000000000000000000000000000000000000000000000000000000000000000000000000000000000000000000000026044211107286	0.000000000000000000000000000000000000000000000000000000000000000000000000000000000000000000000000000000000000000000000000000000000000000000000000000000000000000000000000000000000000000000000000000000000000000000000000000000000000000000000000000000000000000000000000000000000000000000000000540651778376151	C01
Akip1	0.369	0.092	1.32628	0.0000000000000000000000000000000000000000000000000000000000000000000000000000000000000000000000000000000000000000000000000000000000000000000000000000000000000000000000000000000000000000000000000000000000000000000000000000000000000000000000000000000000000000000000000000000000000000000000000000598194890206117	0.00000000000000000000000000000000000000000000000000000000000000000000000000000000000000000000000000000000000000000000000000000000000000000000000000000000000000000000000000000000000000000000000000000000000000000000000000000000000000000000000000000000000000000000000000000000000000000000000124179277257888	C01
Cdca7l	0.539	0.178	1.03821	0.00000000000000000000000000000000000000000000000000000000000000000000000000000000000000000000000000000000000000000000000000000000000000000000000000000000000000000000000000000000000000000000000000000000000000000000000000000000000000000000000000000000000000000000000000000000000000000000000000115233338900791	0.0000000000000000000000000000000000000000000000000000000000000000000000000000000000000000000000000000000000000000000000000000000000000000000000000000000000000000000000000000000000000000000000000000000000000000000000000000000000000000000000000000000000000000000000000000000000000000000000239212888224152	C01
Snrpb	0.988	0.823	0.600536	0.000000000000000000000000000000000000000000000000000000000000000000000000000000000000000000000000000000000000000000000000000000000000000000000000000000000000000000000000000000000000000000000000000000000000000000000000000000000000000000000000000000000000000000000000000000000000000000000000212467401514755	0.0000000000000000000000000000000000000000000000000000000000000000000000000000000000000000000000000000000000000000000000000000000000000000000000000000000000000000000000000000000000000000000000000000000000000000000000000000000000000000000000000000000000000000000000000000000000000000000044106107880448	C01
Rif1	0.72	0.306	0.849565	0.000000000000000000000000000000000000000000000000000000000000000000000000000000000000000000000000000000000000000000000000000000000000000000000000000000000000000000000000000000000000000000000000000000000000000000000000000000000000000000000000000000000000000000000000000000000000000000000000799936404235854	0.0000000000000000000000000000000000000000000000000000000000000000000000000000000000000000000000000000000000000000000000000000000000000000000000000000000000000000000000000000000000000000000000000000000000000000000000000000000000000000000000000000000000000000000000000000000000000000000166058798155321	C01
Eif1ax	0.928	0.57	0.79445	0.0000000000000000000000000000000000000000000000000000000000000000000000000000000000000000000000000000000000000000000000000000000000000000000000000000000000000000000000000000000000000000000000000000000000000000000000000000000000000000000000000000000000000000000000000000000000000000000000012597331844201	0.0000000000000000000000000000000000000000000000000000000000000000000000000000000000000000000000000000000000000000000000000000000000000000000000000000000000000000000000000000000000000000000000000000000000000000000000000000000000000000000000000000000000000000000000000000000000000000000261508011753768	C01
Nup205	0.369	0.092	1.07619	0.0000000000000000000000000000000000000000000000000000000000000000000000000000000000000000000000000000000000000000000000000000000000000000000000000000000000000000000000000000000000000000000000000000000000000000000000000000000000000000000000000000000000000000000000000000000000000000000000522815016544535	0.0000000000000000000000000000000000000000000000000000000000000000000000000000000000000000000000000000000000000000000000000000000000000000000000000000000000000000000000000000000000000000000000000000000000000000000000000000000000000000000000000000000000000000000000000000000000000000010853116928448	C01
Hnrnpa3	0.993	0.888	0.601951	0.00000000000000000000000000000000000000000000000000000000000000000000000000000000000000000000000000000000000000000000000000000000000000000000000000000000000000000000000000000000000000000000000000000000000000000000000000000000000000000000000000000000000000000000000000000000000000000000012214956823323	0.00000000000000000000000000000000000000000000000000000000000000000000000000000000000000000000000000000000000000000000000000000000000000000000000000000000000000000000000000000000000000000000000000000000000000000000000000000000000000000000000000000000000000000000000000000000000000000253570288695363	C01
Coq7	0.358	0.088	1.39709	0.00000000000000000000000000000000000000000000000000000000000000000000000000000000000000000000000000000000000000000000000000000000000000000000000000000000000000000000000000000000000000000000000000000000000000000000000000000000000000000000000000000000000000000000000000000000000000000000197049531996066	0.0000000000000000000000000000000000000000000000000000000000000000000000000000000000000000000000000000000000000000000000000000000000000000000000000000000000000000000000000000000000000000000000000000000000000000000000000000000000000000000000000000000000000000000000000000000000000000409055123470633	C01
Supt16	0.857	0.443	0.844674	0.00000000000000000000000000000000000000000000000000000000000000000000000000000000000000000000000000000000000000000000000000000000000000000000000000000000000000000000000000000000000000000000000000000000000000000000000000000000000000000000000000000000000000000000000000000000000000000064121120953165	0.0000000000000000000000000000000000000000000000000000000000000000000000000000000000000000000000000000000000000000000000000000000000000000000000000000000000000000000000000000000000000000000000000000000000000000000000000000000000000000000000000000000000000000000000000000000000000133109034986675	C01
Cmss1	0.428	0.122	1.15392	0.00000000000000000000000000000000000000000000000000000000000000000000000000000000000000000000000000000000000000000000000000000000000000000000000000000000000000000000000000000000000000000000000000000000000000000000000000000000000000000000000000000000000000000000000000000000000000000133887954061008	0.0000000000000000000000000000000000000000000000000000000000000000000000000000000000000000000000000000000000000000000000000000000000000000000000000000000000000000000000000000000000000000000000000000000000000000000000000000000000000000000000000000000000000000000000000000000000000277938003835248	C01
Mis18a	0.504	0.161	0.97695	0.0000000000000000000000000000000000000000000000000000000000000000000000000000000000000000000000000000000000000000000000000000000000000000000000000000000000000000000000000000000000000000000000000000000000000000000000000000000000000000000000000000000000000000000000000000000000000000184475393704623	0.000000000000000000000000000000000000000000000000000000000000000000000000000000000000000000000000000000000000000000000000000000000000000000000000000000000000000000000000000000000000000000000000000000000000000000000000000000000000000000000000000000000000000000000000000000000000382952469791428	C01
Mrpl28	0.762	0.34	0.916194	0.0000000000000000000000000000000000000000000000000000000000000000000000000000000000000000000000000000000000000000000000000000000000000000000000000000000000000000000000000000000000000000000000000000000000000000000000000000000000000000000000000000000000000000000000000000000000000000291885202784786	0.000000000000000000000000000000000000000000000000000000000000000000000000000000000000000000000000000000000000000000000000000000000000000000000000000000000000000000000000000000000000000000000000000000000000000000000000000000000000000000000000000000000000000000000000000000000000605924492460937	C01
Tmem237	0.316	0.072	1.51882	0.000000000000000000000000000000000000000000000000000000000000000000000000000000000000000000000000000000000000000000000000000000000000000000000000000000000000000000000000000000000000000000000000000000000000000000000000000000000000000000000000000000000000000000000000000000000000025546832862909	0.000000000000000000000000000000000000000000000000000000000000000000000000000000000000000000000000000000000000000000000000000000000000000000000000000000000000000000000000000000000000000000000000000000000000000000000000000000000000000000000000000000000000000000000000000000000530326703401128	C01
1700097N02Rik	0.329	0.082	2.00022	0.000000000000000000000000000000000000000000000000000000000000000000000000000000000000000000000000000000000000000000000000000000000000000000000000000000000000000000000000000000000000000000000000000000000000000000000000000000000000000000000000000000000000000000000000000000000000134826469063919	0.00000000000000000000000000000000000000000000000000000000000000000000000000000000000000000000000000000000000000000000000000000000000000000000000000000000000000000000000000000000000000000000000000000000000000000000000000000000000000000000000000000000000000000000000000000000279886267129789	C01
Prdx1	0.985	0.812	0.62732	0.000000000000000000000000000000000000000000000000000000000000000000000000000000000000000000000000000000000000000000000000000000000000000000000000000000000000000000000000000000000000000000000000000000000000000000000000000000000000000000000000000000000000000000000000000000000000567968364199327	0.0000000000000000000000000000000000000000000000000000000000000000000000000000000000000000000000000000000000000000000000000000000000000000000000000000000000000000000000000000000000000000000000000000000000000000000000000000000000000000000000000000000000000000000000000000000117904552724138	C01
Lyar	0.811	0.398	0.890341	0.00000000000000000000000000000000000000000000000000000000000000000000000000000000000000000000000000000000000000000000000000000000000000000000000000000000000000000000000000000000000000000000000000000000000000000000000000000000000000000000000000000000000000000000000000000000000467239641767248	0.000000000000000000000000000000000000000000000000000000000000000000000000000000000000000000000000000000000000000000000000000000000000000000000000000000000000000000000000000000000000000000000000000000000000000000000000000000000000000000000000000000000000000000000000000000096994277234463	C01
Pold3	0.51	0.166	0.938108	0.00000000000000000000000000000000000000000000000000000000000000000000000000000000000000000000000000000000000000000000000000000000000000000000000000000000000000000000000000000000000000000000000000000000000000000000000000000000000000000000000000000000000000000000000000000000000585647322178178	0.000000000000000000000000000000000000000000000000000000000000000000000000000000000000000000000000000000000000000000000000000000000000000000000000000000000000000000000000000000000000000000000000000000000000000000000000000000000000000000000000000000000000000000000000000000121574527610968	C01
Med9	0.516	0.171	1.07245	0.0000000000000000000000000000000000000000000000000000000000000000000000000000000000000000000000000000000000000000000000000000000000000000000000000000000000000000000000000000000000000000000000000000000000000000000000000000000000000000000000000000000000000000000000000000000000607527345232333	0.0000000000000000000000000000000000000000000000000000000000000000000000000000000000000000000000000000000000000000000000000000000000000000000000000000000000000000000000000000000000000000000000000000000000000000000000000000000000000000000000000000000000000000000000000000012611660159678	C01
Vegfb	0.358	0.091	1.29649	0.000000000000000000000000000000000000000000000000000000000000000000000000000000000000000000000000000000000000000000000000000000000000000000000000000000000000000000000000000000000000000000000000000000000000000000000000000000000000000000000000000000000000000000000000000000000173914891194622	0.00000000000000000000000000000000000000000000000000000000000000000000000000000000000000000000000000000000000000000000000000000000000000000000000000000000000000000000000000000000000000000000000000000000000000000000000000000000000000000000000000000000000000000000000000000361029922630916	C01
Lsm6	0.91	0.534	0.742472	0.00000000000000000000000000000000000000000000000000000000000000000000000000000000000000000000000000000000000000000000000000000000000000000000000000000000000000000000000000000000000000000000000000000000000000000000000000000000000000000000000000000000000000000000000000000000100343884656244	0.0000000000000000000000000000000000000000000000000000000000000000000000000000000000000000000000000000000000000000000000000000000000000000000000000000000000000000000000000000000000000000000000000000000000000000000000000000000000000000000000000000000000000000000000000000208303870157896	C01
Ipo5	0.596	0.225	0.95803	0.00000000000000000000000000000000000000000000000000000000000000000000000000000000000000000000000000000000000000000000000000000000000000000000000000000000000000000000000000000000000000000000000000000000000000000000000000000000000000000000000000000000000000000000000000000000268917544676827	0.0000000000000000000000000000000000000000000000000000000000000000000000000000000000000000000000000000000000000000000000000000000000000000000000000000000000000000000000000000000000000000000000000000000000000000000000000000000000000000000000000000000000000000000000000000558245930994625	C01
Baz1b	0.773	0.362	0.83614	0.0000000000000000000000000000000000000000000000000000000000000000000000000000000000000000000000000000000000000000000000000000000000000000000000000000000000000000000000000000000000000000000000000000000000000000000000000000000000000000000000000000000000000000000000000000000143075832702359	0.000000000000000000000000000000000000000000000000000000000000000000000000000000000000000000000000000000000000000000000000000000000000000000000000000000000000000000000000000000000000000000000000000000000000000000000000000000000000000000000000000000000000000000000000000297011121106827	C01
Zmynd19	0.362	0.094	1.25854	0.00000000000000000000000000000000000000000000000000000000000000000000000000000000000000000000000000000000000000000000000000000000000000000000000000000000000000000000000000000000000000000000000000000000000000000000000000000000000000000000000000000000000000000000000000000149015742161327	0.0000000000000000000000000000000000000000000000000000000000000000000000000000000000000000000000000000000000000000000000000000000000000000000000000000000000000000000000000000000000000000000000000000000000000000000000000000000000000000000000000000000000000000000000000309341779152699	C01
Nrgn	0.666	0.286	1.00547	0.0000000000000000000000000000000000000000000000000000000000000000000000000000000000000000000000000000000000000000000000000000000000000000000000000000000000000000000000000000000000000000000000000000000000000000000000000000000000000000000000000000000000000000000000000000119851167311244	0.000000000000000000000000000000000000000000000000000000000000000000000000000000000000000000000000000000000000000000000000000000000000000000000000000000000000000000000000000000000000000000000000000000000000000000000000000000000000000000000000000000000000000000000000248799038221411	C01
Hnrnpu	0.987	0.803	0.643131	0.0000000000000000000000000000000000000000000000000000000000000000000000000000000000000000000000000000000000000000000000000000000000000000000000000000000000000000000000000000000000000000000000000000000000000000000000000000000000000000000000000000000000000000000000000000156267888980253	0.000000000000000000000000000000000000000000000000000000000000000000000000000000000000000000000000000000000000000000000000000000000000000000000000000000000000000000000000000000000000000000000000000000000000000000000000000000000000000000000000000000000000000000000000324396510734107	C01
Hist1h1e	0.609	0.265	1.48275	0.0000000000000000000000000000000000000000000000000000000000000000000000000000000000000000000000000000000000000000000000000000000000000000000000000000000000000000000000000000000000000000000000000000000000000000000000000000000000000000000000000000000000000000000000000000189257756248622	0.000000000000000000000000000000000000000000000000000000000000000000000000000000000000000000000000000000000000000000000000000000000000000000000000000000000000000000000000000000000000000000000000000000000000000000000000000000000000000000000000000000000000000000000000392880176196514	C01
Myg1	0.554	0.197	0.978239	0.00000000000000000000000000000000000000000000000000000000000000000000000000000000000000000000000000000000000000000000000000000000000000000000000000000000000000000000000000000000000000000000000000000000000000000000000000000000000000000000000000000000000000000000000000142746709003516	0.0000000000000000000000000000000000000000000000000000000000000000000000000000000000000000000000000000000000000000000000000000000000000000000000000000000000000000000000000000000000000000000000000000000000000000000000000000000000000000000000000000000000000000000000296327893220399	C01
Fam92a	0.628	0.242	0.930914	0.00000000000000000000000000000000000000000000000000000000000000000000000000000000000000000000000000000000000000000000000000000000000000000000000000000000000000000000000000000000000000000000000000000000000000000000000000000000000000000000000000000000000000000000000000434493444166568	0.0000000000000000000000000000000000000000000000000000000000000000000000000000000000000000000000000000000000000000000000000000000000000000000000000000000000000000000000000000000000000000000000000000000000000000000000000000000000000000000000000000000000000000000000901964940745378	C01
Parp1	0.62	0.24	0.930878	0.00000000000000000000000000000000000000000000000000000000000000000000000000000000000000000000000000000000000000000000000000000000000000000000000000000000000000000000000000000000000000000000000000000000000000000000000000000000000000000000000000000000000000000000000000869840239245264	0.000000000000000000000000000000000000000000000000000000000000000000000000000000000000000000000000000000000000000000000000000000000000000000000000000000000000000000000000000000000000000000000000000000000000000000000000000000000000000000000000000000000000000000000180570135264924	C01
Pbdc1	0.739	0.328	0.845893	0.0000000000000000000000000000000000000000000000000000000000000000000000000000000000000000000000000000000000000000000000000000000000000000000000000000000000000000000000000000000000000000000000000000000000000000000000000000000000000000000000000000000000000000000000000139881203065712	0.000000000000000000000000000000000000000000000000000000000000000000000000000000000000000000000000000000000000000000000000000000000000000000000000000000000000000000000000000000000000000000000000000000000000000000000000000000000000000000000000000000000000000000000290379389444112	C01
Hprt	0.931	0.603	0.787679	0.000000000000000000000000000000000000000000000000000000000000000000000000000000000000000000000000000000000000000000000000000000000000000000000000000000000000000000000000000000000000000000000000000000000000000000000000000000000000000000000000000000000000000000000000040125467290946	0.000000000000000000000000000000000000000000000000000000000000000000000000000000000000000000000000000000000000000000000000000000000000000000000000000000000000000000000000000000000000000000000000000000000000000000000000000000000000000000000000000000000000000000000832964575492748	C01
Atp5o.1	0.977	0.765	0.626276	0.0000000000000000000000000000000000000000000000000000000000000000000000000000000000000000000000000000000000000000000000000000000000000000000000000000000000000000000000000000000000000000000000000000000000000000000000000000000000000000000000000000000000000000000000000611419450095756	0.00000000000000000000000000000000000000000000000000000000000000000000000000000000000000000000000000000000000000000000000000000000000000000000000000000000000000000000000000000000000000000000000000000000000000000000000000000000000000000000000000000000000000000000126924563645378	C01
Lage3	0.661	0.266	0.926733	0.00000000000000000000000000000000000000000000000000000000000000000000000000000000000000000000000000000000000000000000000000000000000000000000000000000000000000000000000000000000000000000000000000000000000000000000000000000000000000000000000000000000000000000000000133562036084963	0.0000000000000000000000000000000000000000000000000000000000000000000000000000000000000000000000000000000000000000000000000000000000000000000000000000000000000000000000000000000000000000000000000000000000000000000000000000000000000000000000000000000000000000000277261430708776	C01
Cbx1	0.823	0.405	0.742168	0.00000000000000000000000000000000000000000000000000000000000000000000000000000000000000000000000000000000000000000000000000000000000000000000000000000000000000000000000000000000000000000000000000000000000000000000000000000000000000000000000000000000000000000000000299680192182807	0.000000000000000000000000000000000000000000000000000000000000000000000000000000000000000000000000000000000000000000000000000000000000000000000000000000000000000000000000000000000000000000000000000000000000000000000000000000000000000000000000000000000000000000062210611095229	C01
Commd1	0.807	0.399	0.854682	0.0000000000000000000000000000000000000000000000000000000000000000000000000000000000000000000000000000000000000000000000000000000000000000000000000000000000000000000000000000000000000000000000000000000000000000000000000000000000000000000000000000000000000000000000071991956414652	0.000000000000000000000000000000000000000000000000000000000000000000000000000000000000000000000000000000000000000000000000000000000000000000000000000000000000000000000000000000000000000000000000000000000000000000000000000000000000000000000000000000000000000000149448102321176	C01
Pttg1	0.588	0.234	1.20859	0.000000000000000000000000000000000000000000000000000000000000000000000000000000000000000000000000000000000000000000000000000000000000000000000000000000000000000000000000000000000000000000000000000000000000000000000000000000000000000000000000000000000000000000000316953758707266	0.00000000000000000000000000000000000000000000000000000000000000000000000000000000000000000000000000000000000000000000000000000000000000000000000000000000000000000000000000000000000000000000000000000000000000000000000000000000000000000000000000000000000000000657964307700412	C01
Fh1	0.719	0.312	0.891433	0.00000000000000000000000000000000000000000000000000000000000000000000000000000000000000000000000000000000000000000000000000000000000000000000000000000000000000000000000000000000000000000000000000000000000000000000000000000000000000000000000000000000000000000000121478098627438	0.0000000000000000000000000000000000000000000000000000000000000000000000000000000000000000000000000000000000000000000000000000000000000000000000000000000000000000000000000000000000000000000000000000000000000000000000000000000000000000000000000000000000000000252176384940698	C01
Erh	0.912	0.586	0.86278	0.00000000000000000000000000000000000000000000000000000000000000000000000000000000000000000000000000000000000000000000000000000000000000000000000000000000000000000000000000000000000000000000000000000000000000000000000000000000000000000000000000000000000000000000283345058718915	0.0000000000000000000000000000000000000000000000000000000000000000000000000000000000000000000000000000000000000000000000000000000000000000000000000000000000000000000000000000000000000000000000000000000000000000000000000000000000000000000000000000000000000000588196007394596	C01
Cdkn2aipnl	0.54	0.19	0.880356	0.000000000000000000000000000000000000000000000000000000000000000000000000000000000000000000000000000000000000000000000000000000000000000000000000000000000000000000000000000000000000000000000000000000000000000000000000000000000000000000000000000000000000000000047265402965321	0.000000000000000000000000000000000000000000000000000000000000000000000000000000000000000000000000000000000000000000000000000000000000000000000000000000000000000000000000000000000000000000000000000000000000000000000000000000000000000000000000000000000000000981182500157098	C01
Ube2s	0.97	0.771	0.93509	0.0000000000000000000000000000000000000000000000000000000000000000000000000000000000000000000000000000000000000000000000000000000000000000000000000000000000000000000000000000000000000000000000000000000000000000000000000000000000000000000000000000000000000000000893469723296912	0.00000000000000000000000000000000000000000000000000000000000000000000000000000000000000000000000000000000000000000000000000000000000000000000000000000000000000000000000000000000000000000000000000000000000000000000000000000000000000000000000000000000000000185475379859206	C01
Cinp	0.517	0.179	1.00531	0.000000000000000000000000000000000000000000000000000000000000000000000000000000000000000000000000000000000000000000000000000000000000000000000000000000000000000000000000000000000000000000000000000000000000000000000000000000000000000000000000000000000000000000153248429300139	0.00000000000000000000000000000000000000000000000000000000000000000000000000000000000000000000000000000000000000000000000000000000000000000000000000000000000000000000000000000000000000000000000000000000000000000000000000000000000000000000000000000000000000318128414384158	C01
Ubl4a	0.769	0.358	0.866435	0.00000000000000000000000000000000000000000000000000000000000000000000000000000000000000000000000000000000000000000000000000000000000000000000000000000000000000000000000000000000000000000000000000000000000000000000000000000000000000000000000000000000000000000314183615934768	0.0000000000000000000000000000000000000000000000000000000000000000000000000000000000000000000000000000000000000000000000000000000000000000000000000000000000000000000000000000000000000000000000000000000000000000000000000000000000000000000000000000000000000652213768318985	C01
Cdkn2c	0.404	0.122	1.3429	0.00000000000000000000000000000000000000000000000000000000000000000000000000000000000000000000000000000000000000000000000000000000000000000000000000000000000000000000000000000000000000000000000000000000000000000000000000000000000000000000000000000000000000000418578745486442	0.0000000000000000000000000000000000000000000000000000000000000000000000000000000000000000000000000000000000000000000000000000000000000000000000000000000000000000000000000000000000000000000000000000000000000000000000000000000000000000000000000000000000000868927617755306	C01
Smc3	0.873	0.483	0.792947	0.00000000000000000000000000000000000000000000000000000000000000000000000000000000000000000000000000000000000000000000000000000000000000000000000000000000000000000000000000000000000000000000000000000000000000000000000000000000000000000000000000000000000000000444524315620726	0.0000000000000000000000000000000000000000000000000000000000000000000000000000000000000000000000000000000000000000000000000000000000000000000000000000000000000000000000000000000000000000000000000000000000000000000000000000000000000000000000000000000000000922788026797065	C01
Snrpa1	0.857	0.451	0.774384	0.00000000000000000000000000000000000000000000000000000000000000000000000000000000000000000000000000000000000000000000000000000000000000000000000000000000000000000000000000000000000000000000000000000000000000000000000000000000000000000000000000000000000000000489959631845852	0.00000000000000000000000000000000000000000000000000000000000000000000000000000000000000000000000000000000000000000000000000000000000000000000000000000000000000000000000000000000000000000000000000000000000000000000000000000000000000000000000000000000000010171071997488	C01
Nubp1	0.792	0.381	0.835584	0.0000000000000000000000000000000000000000000000000000000000000000000000000000000000000000000000000000000000000000000000000000000000000000000000000000000000000000000000000000000000000000000000000000000000000000000000000000000000000000000000000000000000000000472307664257346	0.000000000000000000000000000000000000000000000000000000000000000000000000000000000000000000000000000000000000000000000000000000000000000000000000000000000000000000000000000000000000000000000000000000000000000000000000000000000000000000000000000000000000980463480231825	C01
Atad2	0.849	0.469	0.912902	0.0000000000000000000000000000000000000000000000000000000000000000000000000000000000000000000000000000000000000000000000000000000000000000000000000000000000000000000000000000000000000000000000000000000000000000000000000000000000000000000000000000000000000000815104994726496	0.00000000000000000000000000000000000000000000000000000000000000000000000000000000000000000000000000000000000000000000000000000000000000000000000000000000000000000000000000000000000000000000000000000000000000000000000000000000000000000000000000000000000169207645855273	C01
Ckap5	0.464	0.154	1.04334	0.000000000000000000000000000000000000000000000000000000000000000000000000000000000000000000000000000000000000000000000000000000000000000000000000000000000000000000000000000000000000000000000000000000000000000000000000000000000000000000000000000000000000000552623171660341	0.000000000000000000000000000000000000000000000000000000000000000000000000000000000000000000000000000000000000000000000000000000000000000000000000000000000000000000000000000000000000000000000000000000000000000000000000000000000000000000000000000000000011471904420497	C01
Rnaseh2c	0.885	0.481	0.730858	0.000000000000000000000000000000000000000000000000000000000000000000000000000000000000000000000000000000000000000000000000000000000000000000000000000000000000000000000000000000000000000000000000000000000000000000000000000000000000000000000000000000000000275844653594049	0.00000000000000000000000000000000000000000000000000000000000000000000000000000000000000000000000000000000000000000000000000000000000000000000000000000000000000000000000000000000000000000000000000000000000000000000000000000000000000000000000000000000572625916395887	C01
Oxct1	0.745	0.34	0.832427	0.000000000000000000000000000000000000000000000000000000000000000000000000000000000000000000000000000000000000000000000000000000000000000000000000000000000000000000000000000000000000000000000000000000000000000000000000000000000000000000000000000000000000359541560890861	0.00000000000000000000000000000000000000000000000000000000000000000000000000000000000000000000000000000000000000000000000000000000000000000000000000000000000000000000000000000000000000000000000000000000000000000000000000000000000000000000000000000000746372326253338	C01
Prim2	0.436	0.133	0.659438	0.00000000000000000000000000000000000000000000000000000000000000000000000000000000000000000000000000000000000000000000000000000000000000000000000000000000000000000000000000000000000000000000000000000000000000000000000000000000000000000000000000000000000572652737104414	0.000000000000000000000000000000000000000000000000000000000000000000000000000000000000000000000000000000000000000000000000000000000000000000000000000000000000000000000000000000000000000000000000000000000000000000000000000000000000000000000000000000118876981695505	C01
Fkbp3	0.906	0.563	0.811779	0.00000000000000000000000000000000000000000000000000000000000000000000000000000000000000000000000000000000000000000000000000000000000000000000000000000000000000000000000000000000000000000000000000000000000000000000000000000000000000000000000000000000000700569526511936	0.000000000000000000000000000000000000000000000000000000000000000000000000000000000000000000000000000000000000000000000000000000000000000000000000000000000000000000000000000000000000000000000000000000000000000000000000000000000000000000000000000000145431228008613	C01
Elof1	0.764	0.357	0.826297	0.0000000000000000000000000000000000000000000000000000000000000000000000000000000000000000000000000000000000000000000000000000000000000000000000000000000000000000000000000000000000000000000000000000000000000000000000000000000000000000000000000000000000293782499965415	0.000000000000000000000000000000000000000000000000000000000000000000000000000000000000000000000000000000000000000000000000000000000000000000000000000000000000000000000000000000000000000000000000000000000000000000000000000000000000000000000000000000609863091678206	C01
Ap1s1	0.671	0.273	0.790042	0.0000000000000000000000000000000000000000000000000000000000000000000000000000000000000000000000000000000000000000000000000000000000000000000000000000000000000000000000000000000000000000000000000000000000000000000000000000000000000000000000000000000000451537979501353	0.000000000000000000000000000000000000000000000000000000000000000000000000000000000000000000000000000000000000000000000000000000000000000000000000000000000000000000000000000000000000000000000000000000000000000000000000000000000000000000000000000000937347691646859	C01
Shmt2	0.522	0.188	1.00721	0.000000000000000000000000000000000000000000000000000000000000000000000000000000000000000000000000000000000000000000000000000000000000000000000000000000000000000000000000000000000000000000000000000000000000000000000000000000000000000000000000000000000127069437102367	0.00000000000000000000000000000000000000000000000000000000000000000000000000000000000000000000000000000000000000000000000000000000000000000000000000000000000000000000000000000000000000000000000000000000000000000000000000000000000000000000000000000263783444480804	C01
Ldha	0.995	0.885	0.644987	0.00000000000000000000000000000000000000000000000000000000000000000000000000000000000000000000000000000000000000000000000000000000000000000000000000000000000000000000000000000000000000000000000000000000000000000000000000000000000000000000000000000000422840560051559	0.0000000000000000000000000000000000000000000000000000000000000000000000000000000000000000000000000000000000000000000000000000000000000000000000000000000000000000000000000000000000000000000000000000000000000000000000000000000000000000000000000000877774718611032	C01
Atp5b	0.992	0.87	0.535114	0.00000000000000000000000000000000000000000000000000000000000000000000000000000000000000000000000000000000000000000000000000000000000000000000000000000000000000000000000000000000000000000000000000000000000000000000000000000000000000000000000000000000694839546397027	0.000000000000000000000000000000000000000000000000000000000000000000000000000000000000000000000000000000000000000000000000000000000000000000000000000000000000000000000000000000000000000000000000000000000000000000000000000000000000000000000000000144241741436559	C01
Tubgcp2	0.396	0.116	1.04763	0.00000000000000000000000000000000000000000000000000000000000000000000000000000000000000000000000000000000000000000000000000000000000000000000000000000000000000000000000000000000000000000000000000000000000000000000000000000000000000000000000000000000878181049682935	0.00000000000000000000000000000000000000000000000000000000000000000000000000000000000000000000000000000000000000000000000000000000000000000000000000000000000000000000000000000000000000000000000000000000000000000000000000000000000000000000000000018230160410368	C01
Mrpl13	0.807	0.399	0.810123	0.000000000000000000000000000000000000000000000000000000000000000000000000000000000000000000000000000000000000000000000000000000000000000000000000000000000000000000000000000000000000000000000000000000000000000000000000000000000000000000000000000000010833451004876	0.000000000000000000000000000000000000000000000000000000000000000000000000000000000000000000000000000000000000000000000000000000000000000000000000000000000000000000000000000000000000000000000000000000000000000000000000000000000000000000000000000224891609410221	C01
Rbmx2	0.34	0.088	1.05039	0.0000000000000000000000000000000000000000000000000000000000000000000000000000000000000000000000000000000000000000000000000000000000000000000000000000000000000000000000000000000000000000000000000000000000000000000000000000000000000000000000000000000117883100970947	0.000000000000000000000000000000000000000000000000000000000000000000000000000000000000000000000000000000000000000000000000000000000000000000000000000000000000000000000000000000000000000000000000000000000000000000000000000000000000000000000000000244713529305589	C01
Nudt21	0.903	0.546	0.764464	0.0000000000000000000000000000000000000000000000000000000000000000000000000000000000000000000000000000000000000000000000000000000000000000000000000000000000000000000000000000000000000000000000000000000000000000000000000000000000000000000000000000000140398526862704	0.000000000000000000000000000000000000000000000000000000000000000000000000000000000000000000000000000000000000000000000000000000000000000000000000000000000000000000000000000000000000000000000000000000000000000000000000000000000000000000000000000291453301914288	C01
Dcps	0.702	0.308	0.883556	0.000000000000000000000000000000000000000000000000000000000000000000000000000000000000000000000000000000000000000000000000000000000000000000000000000000000000000000000000000000000000000000000000000000000000000000000000000000000000000000000000000000189802538469744	0.00000000000000000000000000000000000000000000000000000000000000000000000000000000000000000000000000000000000000000000000000000000000000000000000000000000000000000000000000000000000000000000000000000000000000000000000000000000000000000000000000394011089609342	C01
Cdt1	0.452	0.142	0.709926	0.0000000000000000000000000000000000000000000000000000000000000000000000000000000000000000000000000000000000000000000000000000000000000000000000000000000000000000000000000000000000000000000000000000000000000000000000000000000000000000000000000000126510473033852	0.000000000000000000000000000000000000000000000000000000000000000000000000000000000000000000000000000000000000000000000000000000000000000000000000000000000000000000000000000000000000000000000000000000000000000000000000000000000000000000000000262623090970973	C01
Snrpa	0.76	0.352	0.801669	0.00000000000000000000000000000000000000000000000000000000000000000000000000000000000000000000000000000000000000000000000000000000000000000000000000000000000000000000000000000000000000000000000000000000000000000000000000000000000000000000000000136934108155927	2.84262e-239	C01
Smarcc1	0.723	0.333	0.819512	0.00000000000000000000000000000000000000000000000000000000000000000000000000000000000000000000000000000000000000000000000000000000000000000000000000000000000000000000000000000000000000000000000000000000000000000000000000000000000000000000000000256695379466378	5.32874e-239	C01
Cks2	0.711	0.336	0.880058	0.00000000000000000000000000000000000000000000000000000000000000000000000000000000000000000000000000000000000000000000000000000000000000000000000000000000000000000000000000000000000000000000000000000000000000000000000000000000000000000000000000352646753473894	7.32059e-239	C01
Cox5b	0.987	0.851	0.533703	0.0000000000000000000000000000000000000000000000000000000000000000000000000000000000000000000000000000000000000000000000000000000000000000000000000000000000000000000000000000000000000000000000000000000000000000000000000000000000000000000000000064816759492409	1.34553e-238	C01
Maz	0.797	0.382	0.727577	0.0000000000000000000000000000000000000000000000000000000000000000000000000000000000000000000000000000000000000000000000000000000000000000000000000000000000000000000000000000000000000000000000000000000000000000000000000000000000000000000000000159014311244629	3.30098e-238	C01
Uchl5	0.71	0.319	0.791547	0.000000000000000000000000000000000000000000000000000000000000000000000000000000000000000000000000000000000000000000000000000000000000000000000000000000000000000000000000000000000000000000000000000000000000000000000000000000000000000000000000029289822717347	6.08027e-238	C01
Gpaa1	0.593	0.227	0.731026	0.000000000000000000000000000000000000000000000000000000000000000000000000000000000000000000000000000000000000000000000000000000000000000000000000000000000000000000000000000000000000000000000000000000000000000000000000000000000000000000000000034966879859877	7.25877e-238	C01
Tkt	0.937	0.638	0.704635	0.0000000000000000000000000000000000000000000000000000000000000000000000000000000000000000000000000000000000000000000000000000000000000000000000000000000000000000000000000000000000000000000000000000000000000000000000000000000000000000000000000775501642188378	1.60986e-237	C01
Timm8a1	0.615	0.252	0.916806	0.0000000000000000000000000000000000000000000000000000000000000000000000000000000000000000000000000000000000000000000000000000000000000000000000000000000000000000000000000000000000000000000000000000000000000000000000000000000000000000000000000781074901771355	1.62143e-237	C01
Pcbd2	0.739	0.326	0.718405	0.0000000000000000000000000000000000000000000000000000000000000000000000000000000000000000000000000000000000000000000000000000000000000000000000000000000000000000000000000000000000000000000000000000000000000000000000000000000000000000000000000972506807488054	2.01883e-237	C01
Saal1	0.348	0.094	1.14514	0.000000000000000000000000000000000000000000000000000000000000000000000000000000000000000000000000000000000000000000000000000000000000000000000000000000000000000000000000000000000000000000000000000000000000000000000000000000000000000000000000112101361144547	2.32711e-237	C01
Pgk1	0.967	0.687	0.686615	0.000000000000000000000000000000000000000000000000000000000000000000000000000000000000000000000000000000000000000000000000000000000000000000000000000000000000000000000000000000000000000000000000000000000000000000000000000000000000000000000000118324403340848	2.4563e-237	C01
Kpnb1	0.68	0.293	0.762165	0.000000000000000000000000000000000000000000000000000000000000000000000000000000000000000000000000000000000000000000000000000000000000000000000000000000000000000000000000000000000000000000000000000000000000000000000000000000000000000000000000330048714581826	6.85148e-237	C01
Nde1	0.441	0.143	0.993197	0.00000000000000000000000000000000000000000000000000000000000000000000000000000000000000000000000000000000000000000000000000000000000000000000000000000000000000000000000000000000000000000000000000000000000000000000000000000000000000000000000142109885760807	2.95006e-236	C01
Umps	0.49	0.17	0.893762	1.00204e-239	2.08013e-235	C01
Mthfd1l	0.46	0.155	0.930445	3.65513e-239	7.58769e-235	C01
Xpo1	0.636	0.256	0.650427	5.18528e-239	1.07641e-234	C01
Psmb9	0.97	0.723	0.66736	6.76109e-239	1.40354e-234	C01
Atp5j	0.988	0.832	0.558206	8.83446e-238	1.83394e-233	C01
Nup155	0.325	0.084	0.955347	5.48488e-237	1.13861e-232	C01
Gltp	0.818	0.422	0.744021	2.78569e-235	5.78282e-231	C01
Magohb	0.783	0.392	0.83135	6.48913e-235	1.34708e-230	C01
Nsmce1	0.681	0.3	0.848625	2.69457e-234	5.59366e-230	C01
Meaf6	0.487	0.169	0.89296	9.90627e-234	2.05644e-229	C01
Ywhah	0.958	0.696	0.627709	1.50517e-232	3.12458e-228	C01
Erg28	0.73	0.335	0.748115	4.4244e-231	9.18462e-227	C01
Cnih4	0.611	0.246	0.717575	4.67918e-231	9.71352e-227	C01
Nhp2	0.878	0.506	0.775455	2.78881e-230	5.78929e-226	C01
Dnajc2	0.819	0.425	0.746368	3.42207e-230	7.10387e-226	C01
Paxip1	0.366	0.105	0.788776	2.6244e-229	5.44799e-225	C01
Prmt1	0.895	0.529	0.742502	4.40556e-229	9.14551e-225	C01
Cdc123	0.675	0.288	0.734579	5.79038e-229	1.20202e-224	C01
Hist1h4d	0.393	0.124	1.26339	1.10213e-227	2.2879e-223	C01
Tpi1	0.961	0.679	0.675799	9.27049e-227	1.92446e-222	C01
Med30	0.655	0.282	0.741777	1.44436e-226	2.99835e-222	C01
Acp1	0.702	0.314	0.732152	1.8794e-226	3.90144e-222	C01
Galk1	0.531	0.205	1.02179	2.84241e-226	5.90055e-222	C01
Suz12	0.751	0.367	0.695056	3.84607e-226	7.98405e-222	C01
Cox18	0.511	0.189	0.934671	5.18485e-226	1.07632e-221	C01
Uqcr10	0.971	0.726	0.611576	6.97803e-226	1.44857e-221	C01
Nudcd2	0.643	0.279	0.862331	1.97177e-225	4.09319e-221	C01
Hspa8	0.998	0.96	0.537448	1.15701e-224	2.40184e-220	C01
Pfdn6	0.873	0.489	0.713608	4.83387e-224	1.00346e-219	C01
Tagln2	0.989	0.876	0.609975	1.47903e-223	3.07031e-219	C01
Lsm4	0.943	0.63	0.640366	5.84329e-223	1.21301e-218	C01
Dkc1	0.702	0.322	0.816562	6.04351e-223	1.25457e-218	C01
Ipo9	0.325	0.088	0.947596	3.86134e-222	8.01575e-218	C01
Naa50	0.79	0.389	0.659455	4.36156e-222	9.05416e-218	C01
Snrpf	0.981	0.762	0.555879	1.01861e-221	2.11453e-217	C01
Ak2	0.783	0.386	0.68726	4.1015e-221	8.5143e-217	C01
Hmbs	0.432	0.144	0.88069	1.10686e-220	2.29774e-216	C01
Nme1	0.971	0.759	0.648335	7.30033e-220	1.51548e-215	C01
Hnrnpd	0.935	0.647	0.69754	7.99175e-220	1.65901e-215	C01
Fancl	0.367	0.111	1.07598	8.7101e-220	1.80813e-215	C01
Eri1	0.707	0.328	0.692698	1.06098e-219	2.2025e-215	C01
Atp5f1	0.989	0.849	0.516014	1.06764e-219	2.21631e-215	C01
Gart	0.519	0.198	0.897765	2.57563e-219	5.34674e-215	C01
Calm3	0.954	0.684	0.664011	2.79718e-219	5.80667e-215	C01
Sumo3	0.731	0.343	0.728991	7.67846e-219	1.59397e-214	C01
Mrpl51	0.833	0.448	0.733777	1.20614e-218	2.50383e-214	C01
Npm1	0.995	0.931	0.544614	1.58316e-218	3.28647e-214	C01
Parp2	0.457	0.157	0.816025	1.73912e-218	3.61023e-214	C01
Arpc5l	0.817	0.428	0.74559	3.22687e-218	6.69867e-214	C01
Apip	0.363	0.109	1.03907	3.41532e-218	7.08985e-214	C01
Tssc4	0.311	0.083	0.997431	9.05589e-218	1.87991e-213	C01
Psma4	0.957	0.667	0.624877	9.28448e-218	1.92736e-213	C01
Casp8ap2	0.74	0.355	0.683432	1.13997e-217	2.36645e-213	C01
Tcp1	0.938	0.625	0.639825	1.37901e-217	2.86268e-213	C01
Sephs1	0.371	0.114	0.962174	4.22071e-217	8.76178e-213	C01
Uchl3	0.709	0.329	0.765199	4.47963e-217	9.29927e-213	C01
Hspa14	0.823	0.438	0.699491	6.66912e-216	1.38444e-211	C01
Pcnt	0.472	0.168	0.723153	9.61793e-216	1.99659e-211	C01
Apex1	0.468	0.173	0.991651	1.5505e-214	3.21868e-210	C01
Blvra	0.601	0.244	0.67862	1.5843e-214	3.28886e-210	C01
Nedd1	0.323	0.089	0.939062	2.33192e-214	4.84082e-210	C01
Ints11	0.564	0.224	0.790542	5.1437e-214	1.06778e-209	C01
Pdap1	0.896	0.531	0.663817	2.61568e-213	5.42989e-209	C01
Mettl9	0.613	0.257	0.78515	6.67723e-213	1.38613e-208	C01
Rbbp4	0.929	0.629	0.645537	6.86171e-213	1.42442e-208	C01
Mrpl12	0.839	0.459	0.734859	9.57147e-213	1.98694e-208	C01
Haus7	0.365	0.111	0.929154	1.20983e-212	2.51149e-208	C01
Mrpl40	0.675	0.301	0.748144	2.84684e-212	5.90976e-208	C01
Sfxn1	0.715	0.333	0.705099	3.41259e-212	7.08419e-208	C01
Psmd13	0.914	0.555	0.642134	2.02991e-211	4.2139e-207	C01
Mrpl49	0.553	0.216	0.736158	2.98003e-211	6.18625e-207	C01
Vrk1	0.44	0.151	0.765176	9.75649e-210	2.02535e-205	C01
Dynll2	0.79	0.396	0.603709	5.41057e-209	1.12318e-204	C01
Kpna2	0.397	0.133	1.05522	6.81609e-209	1.41495e-204	C01
Rnf168	0.392	0.127	0.814358	2.36562e-208	4.91078e-204	C01
Reep4	0.403	0.134	0.808246	1.55416e-207	3.22628e-203	C01
Vars	0.761	0.389	0.724616	1.94889e-207	4.04569e-203	C01
Rcc2	0.772	0.378	0.591053	2.22338e-207	4.61552e-203	C01
Cnot9	0.409	0.137	0.918614	2.61193e-207	5.42211e-203	C01
Tmem97	0.369	0.116	0.907805	4.41969e-207	9.17483e-203	C01
Mre11a	0.414	0.14	0.75423	9.3869e-207	1.94863e-202	C01
1810037I17Rik	0.956	0.689	0.605266	2.18361e-206	4.53295e-202	C01
Bcl7c	0.894	0.519	0.669016	3.09594e-206	6.42686e-202	C01
Ptges3	0.905	0.574	0.629137	7.35518e-206	1.52686e-201	C01
Mrps18c	0.813	0.416	0.661004	1.52889e-205	3.17382e-201	C01
Cycs	0.976	0.757	0.589951	1.82298e-205	3.78433e-201	C01
Ctps	0.307	0.085	1.05258	4.28508e-205	8.8954e-201	C01
Stoml2	0.665	0.296	0.739923	1.29112e-204	2.68023e-200	C01
Ppp1r7	0.634	0.274	0.73077	1.51033e-204	3.1353e-200	C01
Mrps25	0.68	0.301	0.627507	1.74648e-204	3.62552e-200	C01
Ppat	0.519	0.202	0.773923	4.76632e-204	9.89441e-200	C01
Naa10	0.747	0.361	0.710644	5.19244e-204	1.0779e-199	C01
Prelid3b	0.632	0.276	0.667843	1.5248e-203	3.16533e-199	C01
Snrpd2	0.972	0.778	0.536455	5.7531e-203	1.19429e-198	C01
Srsf7	0.944	0.655	0.599385	1.57958e-202	3.27905e-198	C01
Ruvbl2	0.548	0.222	0.839974	6.65544e-202	1.3816e-197	C01
Ndufa5	0.868	0.491	0.640538	3.12841e-201	6.49427e-197	C01
Uba2	0.783	0.395	0.626841	4.20275e-201	8.72448e-197	C01
Cad	0.47	0.173	0.761214	6.70506e-201	1.3919e-196	C01
Chchd1	0.873	0.49	0.638955	1.05846e-200	2.19725e-196	C01
Vdac1	0.865	0.498	0.655848	1.18671e-200	2.46349e-196	C01
Nop58	0.875	0.5	0.649833	9.31798e-200	1.93432e-195	C01
Xrcc6	0.315	0.092	1.15516	1.65167e-199	3.4287e-195	C01
Aimp2	0.54	0.215	0.737827	1.65967e-199	3.44531e-195	C01
Hikeshi	0.698	0.323	0.709441	3.00851e-199	6.24536e-195	C01
Ccdc167	0.321	0.094	0.950708	3.39636e-199	7.0505e-195	C01
Cops3	0.655	0.288	0.654553	6.60042e-199	1.37018e-194	C01
Pgp	0.562	0.23	0.661758	1.84657e-198	3.83329e-194	C01
Psmg2	0.496	0.19	0.786072	1.85325e-198	3.84715e-194	C01
Pelp1	0.327	0.097	0.848314	4.08469e-197	8.47941e-193	C01
C1qbp	0.847	0.484	0.734922	4.19231e-197	8.70281e-193	C01
Atp5g3	0.978	0.773	0.516262	5.10583e-197	1.05992e-192	C01
Aifm1	0.474	0.174	0.681562	5.55135e-196	1.1524e-191	C01
Ndufc2	0.914	0.578	0.590038	6.64736e-196	1.37993e-191	C01
Bex3	0.828	0.45	0.623316	1.85296e-195	3.84657e-191	C01
9130401M01Rik	0.526	0.209	0.696383	6.82185e-195	1.41615e-190	C01
Zwint	0.632	0.275	0.632718	1.34411e-194	2.79023e-190	C01
Acadl	0.859	0.487	0.630311	5.31236e-194	1.10279e-189	C01
Mrpl33	0.975	0.752	0.521019	1.03272e-193	2.14382e-189	C01
Ddx1	0.549	0.228	0.730852	1.2639e-193	2.62373e-189	C01
Mrps15	0.811	0.42	0.662904	1.80528e-193	3.74758e-189	C01
Gar1	0.696	0.328	0.702413	3.83412e-193	7.95926e-189	C01
Mrpl57	0.828	0.449	0.642632	9.67742e-193	2.00894e-188	C01
Mpp6	0.78	0.4	0.641311	1.42558e-192	2.95937e-188	C01
Nolc1	0.753	0.379	0.644299	7.83252e-192	1.62595e-187	C01
Sf3a3	0.721	0.336	0.598126	1.66967e-191	3.46606e-187	C01
Creld2	0.66	0.3	0.633558	7.91805e-191	1.64371e-186	C01
Ubap2	0.544	0.219	0.635384	1.31138e-190	2.7223e-186	C01
Psmd1	0.764	0.382	0.61972	1.88119e-190	3.90517e-186	C01
Dynlt1f	0.497	0.192	0.701406	2.57577e-190	5.34705e-186	C01
Fam96a	0.859	0.509	0.660533	3.45669e-190	7.17575e-186	C01
Msh2	0.48	0.182	0.629848	5.27419e-190	1.09487e-185	C01
Minos1	0.977	0.77	0.50608	7.06455e-190	1.46653e-185	C01
Ndufaf2	0.438	0.16	0.707478	3.4328e-189	7.12615e-185	C01
Prpf19	0.733	0.352	0.59956	6.31967e-189	1.3119e-184	C01
Sf3b5	0.938	0.634	0.550986	1.27569e-188	2.6482e-184	C01
Stip1	0.782	0.395	0.60556	1.37019e-188	2.84438e-184	C01
Vdac3	0.899	0.56	0.608691	1.83163e-188	3.80228e-184	C01
Rnps1	0.751	0.363	0.567937	2.52956e-188	5.25111e-184	C01
Oat	0.543	0.217	0.505024	5.22867e-188	1.08542e-183	C01
Msl3	0.431	0.155	0.657195	5.50455e-188	1.14269e-183	C01
Mbnl3	0.401	0.14	0.789372	9.10669e-188	1.89046e-183	C01
Nsmce4a	0.851	0.481	0.583902	9.93101e-188	2.06158e-183	C01
Mif	0.971	0.778	0.643994	2.44646e-187	5.07861e-183	C01
Exosc7	0.584	0.252	0.6737	4.44863e-187	9.23492e-183	C01
Nsmce2	0.581	0.248	0.666755	4.6335e-187	9.61868e-183	C01
Got2	0.705	0.335	0.604541	2.43016e-186	5.04477e-182	C01
Dazap1	0.859	0.49	0.607302	3.27903e-186	6.80693e-182	C01
Slbp	0.931	0.679	0.662722	6.77804e-186	1.40705e-181	C01
Idh3a	0.714	0.344	0.636795	1.02313e-185	2.12392e-181	C01
Pafah1b3	0.425	0.156	0.867706	1.03771e-185	2.15418e-181	C01
Nudt2	0.452	0.168	0.800533	1.2117e-185	2.51538e-181	C01
Snrnp40	0.754	0.378	0.606513	1.22198e-185	2.5367e-181	C01
Arl6ip6	0.421	0.15	0.630124	1.6309e-185	3.38559e-181	C01
Raly	0.968	0.745	0.514048	7.26813e-185	1.50879e-180	C01
Ncl	0.995	0.906	0.510029	9.87819e-185	2.05061e-180	C01
Mrpl35	0.663	0.302	0.641375	1.4999e-184	3.11365e-180	C01
Cpsf2	0.55	0.224	0.517677	2.22205e-184	4.61276e-180	C01
Gars	0.692	0.331	0.628024	1.9041e-183	3.95273e-179	C01
Ift27	0.371	0.126	0.883126	3.20213e-183	6.64729e-179	C01
Smc6	0.902	0.582	0.599814	5.36159e-183	1.11301e-178	C01
A430005L14Rik	0.602	0.268	0.716243	6.63563e-183	1.37749e-178	C01
Rexo2	0.825	0.464	0.692274	6.85684e-183	1.42341e-178	C01
Vim	0.988	0.86	0.610953	7.2991e-183	1.51522e-178	C01
Emc8	0.685	0.315	0.565511	1.43039e-182	2.96934e-178	C01
Lmf2	0.39	0.135	0.68192	1.67748e-182	3.48228e-178	C01
Cetn3	0.85	0.474	0.589451	2.97518e-182	6.17617e-178	C01
Slf1	0.336	0.106	0.744725	1.64435e-181	3.41351e-177	C01
Mrps11	0.593	0.256	0.671832	1.9245e-181	3.99507e-177	C01
Cmtm7	0.867	0.586	0.798743	4.69366e-181	9.74356e-177	C01
0610010K14Rik	0.618	0.277	0.682542	4.73889e-181	9.83746e-177	C01
Snu13	0.955	0.705	0.557332	5.25922e-181	1.09176e-176	C01
Ssna1	0.77	0.401	0.624251	1.13327e-180	2.35255e-176	C01
Mrpl27	0.534	0.219	0.647386	4.80527e-180	9.97526e-176	C01
Rex1bd	0.879	0.508	0.581738	8.42733e-180	1.74943e-175	C01
Get4	0.405	0.144	0.665713	8.43686e-180	1.75141e-175	C01
Gmds	0.384	0.136	0.900024	1.50603e-179	3.12636e-175	C01
Clpb	0.337	0.109	0.853669	1.67257e-179	3.47209e-175	C01
Rad21	0.732	0.39	0.702418	2.05394e-179	4.26378e-175	C01
Etfa	0.709	0.342	0.646031	2.2442e-179	4.65874e-175	C01
Mtch1	0.787	0.415	0.543509	3.55293e-179	7.37553e-175	C01
Plp2	0.83	0.467	0.651702	4.01283e-179	8.33024e-175	C01
Asrgl1	0.422	0.153	0.712931	8.3951e-179	1.74274e-174	C01
Thop1	0.309	0.095	1.12971	8.71133e-179	1.80838e-174	C01
Prelid1	0.96	0.709	0.559772	2.61947e-178	5.43775e-174	C01
Rad23a	0.591	0.255	0.55301	5.02273e-178	1.04267e-173	C01
Acsl5	0.772	0.413	0.621266	7.15757e-178	1.48584e-173	C01
Ppa1	0.775	0.414	0.635579	7.33686e-178	1.52306e-173	C01
Ddx39b	0.931	0.618	0.540559	1.29848e-177	2.69551e-173	C01
Mars	0.438	0.163	0.725165	1.88274e-177	3.90838e-173	C01
Nelfcd	0.409	0.147	0.666386	1.90703e-177	3.9588e-173	C01
Eif1ad	0.656	0.302	0.541404	3.41836e-177	7.09618e-173	C01
Taf6	0.316	0.097	0.723112	4.66637e-177	9.68692e-173	C01
Ripk3	0.403	0.144	0.697152	6.44118e-177	1.33712e-172	C01
Zw10	0.396	0.14	0.598905	1.56084e-176	3.24016e-172	C01
Igsf8	0.32	0.1	0.662641	2.39242e-176	4.96642e-172	C01
Eif3l	0.858	0.498	0.607589	3.65386e-176	7.58506e-172	C01
Osgep	0.659	0.3	0.58538	5.90465e-176	1.22575e-171	C01
Nono	0.916	0.603	0.564625	1.0631e-175	2.20688e-171	C01
Casp3	0.699	0.348	0.551813	1.18832e-175	2.46683e-171	C01
Mlec	0.766	0.386	0.539221	1.56129e-175	3.24108e-171	C01
Spp1	0.786	0.488	0.687212	2.16909e-175	4.50281e-171	C01
Mis12	0.316	0.099	0.632107	2.65289e-175	5.50713e-171	C01
Kmt5a	0.683	0.329	0.538046	5.09774e-175	1.05824e-170	C01
Lman1	0.641	0.291	0.546101	6.40044e-175	1.32867e-170	C01
Srsf4	0.474	0.183	0.506475	9.24103e-175	1.91834e-170	C01
Stub1	0.81	0.438	0.550072	3.86552e-174	8.02444e-170	C01
Etfb	0.903	0.556	0.5983	5.03006e-174	1.04419e-169	C01
Pkm	0.989	0.829	0.547595	1.29331e-173	2.68478e-169	C01
Cfap20	0.548	0.23	0.515385	1.51265e-173	3.14012e-169	C01
Hdac2	0.569	0.243	0.563531	1.65854e-173	3.44295e-169	C01
Asnsd1	0.628	0.286	0.639151	2.12366e-173	4.40852e-169	C01
Kpna3	0.522	0.215	0.562712	3.18502e-173	6.61179e-169	C01
Zbtb8os	0.78	0.409	0.61893	4.1237e-173	8.5604e-169	C01
Mrto4	0.663	0.316	0.672814	4.48616e-173	9.31282e-169	C01
Srrt	0.705	0.336	0.512554	5.79575e-173	1.20314e-168	C01
Cbfb	0.772	0.403	0.518877	8.13276e-173	1.68828e-168	C01
Ubr7	0.364	0.124	0.630855	9.40359e-173	1.95209e-168	C01
Mrps26	0.81	0.444	0.600069	3.49496e-172	7.25518e-168	C01
Pfdn1	0.812	0.433	0.601227	4.66796e-172	9.69021e-168	C01
Ncbp2	0.62	0.277	0.554333	6.35261e-172	1.31874e-167	C01
Ndufb8	0.969	0.727	0.500026	9.67503e-172	2.00844e-167	C01
Carhsp1	0.556	0.236	0.535716	1.01892e-171	2.11517e-167	C01
Nxt1	0.616	0.28	0.620051	1.25037e-171	2.59564e-167	C01
Rpn2	0.917	0.583	0.513639	1.77095e-171	3.67631e-167	C01
Tomm40	0.655	0.312	0.648106	3.16895e-171	6.57843e-167	C01
Tfdp2	0.336	0.11	0.694356	3.3428e-171	6.93932e-167	C01
Ccnh	0.583	0.254	0.541016	3.687e-171	7.65384e-167	C01
Smco4	0.449	0.178	0.75109	7.76624e-171	1.61219e-166	C01
Lsm7	0.769	0.406	0.625169	1.27399e-170	2.64468e-166	C01
Pdk3	0.381	0.134	0.701315	1.53517e-170	3.18685e-166	C01
Pigf	0.325	0.105	0.76654	2.26158e-170	4.69482e-166	C01
Gps1	0.657	0.306	0.589378	2.35041e-170	4.87921e-166	C01
Hspd1	0.969	0.73	0.568657	3.81518e-170	7.91993e-166	C01
Sgf29	0.431	0.163	0.709774	4.24907e-170	8.82064e-166	C01
Ndufc1	0.89	0.533	0.509313	5.55781e-170	1.15375e-165	C01
Smyd2	0.35	0.122	1.04458	7.66536e-170	1.59125e-165	C01
Mrps36	0.797	0.414	0.553814	8.60823e-169	1.78698e-164	C01
Ndufv1	0.765	0.399	0.615308	9.67074e-169	2.00755e-164	C01
Swi5	0.943	0.67	0.531363	1.05374e-168	2.18745e-164	C01
Adsl	0.485	0.197	0.643279	1.61405e-168	3.3506e-164	C01
Tmem238	0.516	0.217	0.641516	2.21549e-168	4.59914e-164	C01
Polr3k	0.719	0.356	0.585967	5.58639e-168	1.15968e-163	C01
Arl6ip4	0.735	0.361	0.531789	5.86744e-168	1.21802e-163	C01
Cct7	0.958	0.689	0.531878	5.99748e-168	1.24502e-163	C01
Ndufa12	0.904	0.572	0.588875	6.41923e-168	1.33257e-163	C01
Mrps17	0.704	0.342	0.593683	8.62901e-168	1.7913e-163	C01
Itpa	0.551	0.233	0.561211	1.18974e-167	2.46978e-163	C01
Psmc4	0.885	0.549	0.577168	1.25765e-167	2.61076e-163	C01
Faf1	0.548	0.232	0.530395	1.57357e-167	3.26657e-163	C01
Impa2	0.66	0.312	0.573827	2.68774e-167	5.57948e-163	C01
Hdgfl2	0.543	0.229	0.526775	2.87855e-167	5.97558e-163	C01
Ada	0.578	0.26	0.642265	4.00747e-167	8.3191e-163	C01
Psmc3	0.904	0.567	0.517045	4.17274e-166	8.6622e-162	C01
Znhit3	0.406	0.149	0.615762	4.75915e-166	9.87952e-162	C01
2310009B15Rik	0.402	0.15	0.730819	1.28477e-165	2.66706e-161	C01
Ddx27	0.672	0.323	0.557064	2.34494e-165	4.86785e-161	C01
Hsp90aa1	0.989	0.894	0.506574	2.66997e-165	5.5426e-161	C01
Ddost	0.914	0.606	0.576587	3.61925e-165	7.51321e-161	C01
Orc2	0.36	0.125	0.615789	1.73341e-164	3.59839e-160	C01
Fmc1	0.642	0.297	0.578199	1.84875e-164	3.83783e-160	C01
Rnf126	0.554	0.238	0.549721	1.85815e-164	3.85733e-160	C01
Pkig	0.439	0.171	0.684344	2.90843e-164	6.03762e-160	C01
Commd3	0.764	0.396	0.577569	3.43536e-164	7.13147e-160	C01
Hmgxb4	0.366	0.129	0.617284	1.04144e-163	2.16192e-159	C01
Srm	0.466	0.199	0.890723	1.08133e-162	2.24474e-158	C01
Polr2f	0.897	0.553	0.560957	1.28294e-162	2.66326e-158	C01
Usp39	0.481	0.196	0.541618	9.29927e-162	1.93044e-157	C01
Gipc1	0.369	0.133	0.801096	1.66939e-161	3.46549e-157	C01
Slc25a39	0.635	0.293	0.534113	2.09484e-161	4.34868e-157	C01
Fkbp4	0.746	0.386	0.558968	3.20547e-161	6.65423e-157	C01
Rbmxl1	0.618	0.29	0.575665	3.73183e-161	7.74691e-157	C01
Hnrnpll	0.338	0.114	0.566453	7.46859e-161	1.5504e-156	C01
Mrps12	0.657	0.312	0.513722	1.1561e-160	2.39995e-156	C01
Thoc3	0.559	0.243	0.527501	1.35425e-160	2.81129e-156	C01
Psma6	0.896	0.571	0.559057	2.60837e-160	5.41472e-156	C01
Cyb5b	0.639	0.308	0.553734	5.44443e-159	1.13021e-154	C01
Tmem256	0.858	0.499	0.536677	7.63182e-159	1.58429e-154	C01
Ruvbl1	0.668	0.326	0.593714	3.24687e-158	6.74017e-154	C01
Cacybp	0.902	0.561	0.545066	3.61588e-158	7.5062e-154	C01
Sdhd	0.836	0.48	0.553915	8.1407e-158	1.68993e-153	C01
Ube2m	0.901	0.572	0.543664	9.76618e-158	2.02736e-153	C01
Pin1	0.788	0.424	0.535321	1.15241e-157	2.39228e-153	C01
Magoh	0.93	0.656	0.513588	5.82079e-157	1.20834e-152	C01
Mrps28	0.533	0.239	0.695514	1.45326e-156	3.01682e-152	C01
Exosc9	0.422	0.164	0.625692	2.13944e-156	4.44126e-152	C01
Mrps5	0.448	0.18	0.615863	4.42127e-156	9.17812e-152	C01
Cuedc2	0.745	0.384	0.549805	7.56817e-156	1.57108e-151	C01
Prpf31	0.624	0.288	0.517663	1.57462e-155	3.26876e-151	C01
Phb2	0.934	0.658	0.530676	2.58539e-155	5.36701e-151	C01
Psmb2	0.951	0.708	0.516338	3.12375e-155	6.48459e-151	C01
Sssca1	0.508	0.217	0.618153	3.61763e-155	7.50984e-151	C01
Prps1	0.481	0.199	0.510365	4.66709e-155	9.68842e-151	C01
Dhrs4	0.356	0.129	0.738501	2.19818e-154	4.5632e-150	C01
Cnpy2	0.636	0.301	0.540501	3.49267e-154	7.25044e-150	C01
Ak6	0.455	0.185	0.520319	4.41848e-154	9.17231e-150	C01
Exosc2	0.324	0.111	0.639439	4.48441e-154	9.3092e-150	C01
U2af1	0.91	0.61	0.539843	5.76467e-154	1.19669e-149	C01
Cenpb	0.686	0.337	0.537294	6.71358e-154	1.39367e-149	C01
Yif1b	0.64	0.305	0.526174	2.27675e-153	4.7263e-149	C01
Mrpl58	0.68	0.33	0.53569	4.00578e-153	8.31559e-149	C01
Gtf3a	0.671	0.332	0.547219	4.70235e-153	9.7616e-149	C01
Mrpl2	0.487	0.204	0.576614	4.89034e-153	1.01519e-148	C01
Mrpl11	0.651	0.307	0.550917	1.10125e-152	2.28609e-148	C01
Eif2d	0.403	0.155	0.684029	1.25177e-152	2.59854e-148	C01
Mbd3	0.727	0.376	0.51939	1.28402e-152	2.6655e-148	C01
Snrpd3	0.887	0.559	0.529584	1.81471e-152	3.76715e-148	C01
Ebna1bp2	0.799	0.444	0.562588	1.85618e-152	3.85325e-148	C01
Pycr2	0.411	0.16	0.636544	5.07185e-152	1.05286e-147	C01
Gpatch4	0.316	0.11	0.90091	1.26192e-151	2.61963e-147	C01
Slc25a4	0.905	0.57	0.550337	1.87729e-151	3.89706e-147	C01
Txnl1	0.903	0.6	0.52457	4.51095e-151	9.36429e-147	C01
Lonp1	0.448	0.186	0.674955	4.57283e-151	9.49274e-147	C01
Eif2s1	0.879	0.55	0.545211	6.54338e-151	1.35834e-146	C01
Rrp1b	0.452	0.186	0.575267	6.85097e-151	1.42219e-146	C01
Cyc1	0.842	0.497	0.520655	1.07426e-150	2.23005e-146	C01
Pnkd	0.547	0.24	0.520687	1.16321e-150	2.4147e-146	C01
Trnau1ap	0.582	0.266	0.53236	1.23619e-150	2.5662e-146	C01
Fzr1	0.354	0.13	0.752206	1.56345e-150	3.24556e-146	C01
Hdac3	0.506	0.218	0.535325	1.99445e-150	4.14029e-146	C01
Bri3bp	0.377	0.144	0.767499	4.72941e-150	9.81779e-146	C01
Ppie	0.652	0.315	0.571082	5.7471e-150	1.19304e-145	C01
Kars	0.661	0.322	0.521085	6.9382e-150	1.4403e-145	C01
Bub3	0.824	0.493	0.55508	1.43085e-149	2.9703e-145	C01
Pole4	0.889	0.555	0.503696	2.64321e-149	5.48704e-145	C01
Psmc2	0.843	0.502	0.54729	2.65899e-149	5.51979e-145	C01
Hddc2	0.472	0.201	0.660458	4.44846e-149	9.23455e-145	C01
Mad2l2	0.375	0.141	0.656404	1.2257e-148	2.54444e-144	C01
Mrps10	0.495	0.213	0.57876	1.83681e-148	3.81303e-144	C01
Bola3	0.86	0.501	0.520699	8.91585e-148	1.85084e-143	C01
Wdr18	0.604	0.284	0.539586	1.3736e-147	2.85145e-143	C01
Gm10093	0.347	0.127	0.804903	2.22474e-147	4.61834e-143	C01
Htra2	0.354	0.13	0.719196	2.80858e-147	5.83034e-143	C01
Eno1	0.974	0.796	0.543858	5.96892e-147	1.23909e-142	C01
Ebp	0.832	0.475	0.507131	3.3093e-146	6.86977e-142	C01
Phb	0.701	0.363	0.587911	3.32387e-146	6.90003e-142	C01
Tex9	0.332	0.12	0.803567	7.31058e-146	1.5176e-141	C01
Psph	0.596	0.278	0.542121	2.43739e-145	5.05978e-141	C01
Psmg1	0.336	0.122	0.845152	2.46292e-145	5.11278e-141	C01
Rpf2	0.439	0.181	0.594264	3.99062e-145	8.28413e-141	C01
Ccdc124	0.812	0.453	0.509275	1.494e-144	3.1014e-140	C01
Abcf2	0.474	0.199	0.502523	1.7577e-144	3.64882e-140	C01
Ints7	0.349	0.128	0.506717	3.59791e-144	7.46891e-140	C01
Xrcc1	0.305	0.104	0.674029	4.3374e-144	9.00402e-140	C01
Isyna1	0.638	0.319	0.608575	5.32534e-144	1.10549e-139	C01
Idh3g	0.771	0.42	0.521057	1.15715e-143	2.40213e-139	C01
Ndufv2	0.873	0.527	0.524719	3.03899e-143	6.30863e-139	C01
Pigyl	0.361	0.135	0.591507	1.17808e-142	2.44558e-138	C01
Pno1	0.476	0.206	0.646362	1.19864e-142	2.48825e-138	C01
Nsun2	0.662	0.332	0.536006	1.20285e-142	2.49699e-138	C01
Cct8	0.936	0.674	0.503588	2.27727e-141	4.72738e-137	C01
Atic	0.426	0.178	0.648688	2.69851e-141	5.60183e-137	C01
Ppp1r14b	0.879	0.589	0.597259	4.62709e-141	9.60537e-137	C01
Ubac1	0.348	0.129	0.613755	1.51023e-140	3.13509e-136	C01
Prmt5	0.419	0.171	0.514255	1.66007e-140	3.44614e-136	C01
Mrpl34	0.772	0.419	0.50794	2.0561e-139	4.26826e-135	C01
Sdhb	0.886	0.561	0.507231	2.34209e-139	4.86194e-135	C01
Fundc2	0.858	0.522	0.508635	6.50787e-139	1.35097e-134	C01
Aldh9a1	0.419	0.172	0.557758	6.05995e-138	1.25799e-133	C01
Tsfm	0.469	0.201	0.535927	7.32598e-138	1.5208e-133	C01
Cyp51	0.502	0.226	0.503083	5.5505e-137	1.15223e-132	C01
Farsb	0.387	0.154	0.615707	1.81896e-136	3.77598e-132	C01
Ppm1m	0.327	0.118	0.625644	4.02787e-136	8.36146e-132	C01
Cdca4	0.384	0.152	0.542284	8.66599e-136	1.79897e-131	C01
Ptms	0.879	0.597	0.644747	6.34474e-135	1.3171e-130	C01
Pycrl	0.312	0.114	0.749632	1.37541e-134	2.85522e-130	C01
Nop10	0.932	0.657	0.503802	2.34744e-134	4.87305e-130	C01
Wdr12	0.347	0.132	0.606247	4.95643e-134	1.02891e-129	C01
Lrwd1	0.35	0.133	0.555596	4.50942e-133	9.36111e-129	C01
Nenf	0.522	0.243	0.536772	5.39427e-133	1.1198e-128	C01
Nme2	0.467	0.206	0.550699	1.7391e-132	3.6102e-128	C01
Tubb4b	0.926	0.718	0.738074	2.98955e-132	6.20601e-128	C01
Zdhhc16	0.313	0.113	0.629656	4.9227e-132	1.0219e-127	C01
Pmvk	0.442	0.189	0.533539	6.62758e-132	1.37582e-127	C01
Lzic	0.419	0.174	0.566707	1.75172e-131	3.6364e-127	C01
Mtap	0.324	0.122	0.662214	6.51134e-131	1.35169e-126	C01
Vkorc1	0.302	0.109	0.700721	1.14631e-130	2.37963e-126	C01
Mrpl55	0.444	0.191	0.513928	1.00601e-129	2.08838e-125	C01
Tuba1c	0.71	0.408	0.622442	2.13333e-129	4.42859e-125	C01
Mrps22	0.348	0.133	0.563675	3.90559e-129	8.10762e-125	C01
Ppp1r35	0.456	0.198	0.512553	3.95475e-129	8.20966e-125	C01
Serhl	0.37	0.148	0.52353	4.0112e-129	8.32684e-125	C01
Commd10	0.338	0.13	0.561615	3.61042e-127	7.49488e-123	C01
Nudt19	0.589	0.288	0.50162	1.19911e-126	2.48922e-122	C01
Noc4l	0.401	0.167	0.541703	3.5806e-126	7.43297e-122	C01
Apool	0.449	0.194	0.513621	4.33829e-126	9.00586e-122	C01
Usp5	0.391	0.161	0.510524	1.01312e-125	2.10313e-121	C01
Map4k1	0.323	0.124	0.669092	2.89529e-125	6.01032e-121	C01
Epop	0.332	0.129	0.653714	1.15358e-124	2.39473e-120	C01
Tpm3-rs7	0.649	0.396	0.725929	2.94993e-124	6.12375e-120	C01
Hadh	0.467	0.209	0.511239	4.51537e-124	9.37346e-120	C01
Polr3h	0.316	0.121	0.688292	6.64716e-124	1.37988e-119	C01
Memo1	0.422	0.18	0.518311	1.33724e-123	2.77598e-119	C01
Hspbp1	0.387	0.161	0.617854	4.41058e-123	9.15592e-119	C01
Rtca	0.312	0.118	0.574043	4.83555e-123	1.00381e-118	C01
Mrpl45	0.396	0.166	0.532205	8.80029e-123	1.82685e-118	C01
Eef1akmt1	0.445	0.196	0.518655	4.02459e-122	8.35464e-118	C01
Ptrh2	0.386	0.161	0.553182	8.30752e-122	1.72456e-117	C01
Katnb1	0.323	0.124	0.551689	4.22257e-121	8.76564e-117	C01
Lgals1	0.953	0.881	0.520055	7.40458e-121	1.53712e-116	C01
Xrcc5	0.349	0.142	0.603167	9.26267e-119	1.92284e-114	C01
Isoc1	0.33	0.13	0.597474	2.48904e-118	5.16701e-114	C01
Gzmc	0.74	0.465	0.58493	3.41714e-118	7.09363e-114	C01
Ddx56	0.365	0.15	0.537614	3.23747e-117	6.72066e-113	C01
Gm10260	0.697	0.433	0.629628	5.02904e-117	1.04398e-112	C01
Mrps18b	0.394	0.172	0.642246	2.18921e-116	4.54458e-112	C01
1700037H04Rik	0.432	0.195	0.501986	2.1946e-113	4.55576e-109	C01
Nfkbil1	0.374	0.161	0.619397	1.75624e-112	3.64578e-108	C01
Grwd1	0.308	0.121	0.62018	3.52642e-112	7.32049e-108	C01
Bola1	0.377	0.161	0.506656	3.83347e-111	7.9579e-107	C01
Ccdc58	0.312	0.125	0.642976	2.23763e-108	4.64509e-104	C01
Wdr46	0.368	0.16	0.507061	3.65641e-105	7.59034e-101	C01
Tmsb15a	0.33	0.147	0.723002	1.86457e-98	3.87067e-94	C01
Mettl1	0.379	0.176	0.530825	5.88266e-97	1.22118e-92	C01
Cenpa	0.739	0.505	0.677627	6.56854e-97	1.36356e-92	C01
Tma16	0.322	0.144	0.530221	9.99344e-90	2.07454e-85	C01
Pdgfa	0.387	0.204	0.539118	6.20757e-78	1.28863e-73	C01
Dap	0.776	0.506	0.525858	2.94206e-77	6.10743e-73	C01
Nme1	0.955	0.736	0.68782	0.0000000000000000000000000000000000000000000000000000000000000000000000000000000000000000000000000000000000000000000000000000000000000000000000000000000000000000000000000000000000000000000000000000000000000000000000000000000000000000000000000000000000000000000000000000000000000000000000000000307345625255222	0.000000000000000000000000000000000000000000000000000000000000000000000000000000000000000000000000000000000000000000000000000000000000000000000000000000000000000000000000000000000000000000000000000000000000000000000000000000000000000000000000000000000000000000000000000000000000000000000000638018783467316	C02
Ppp1r14b	0.829	0.568	0.774107	3.13153e-239	6.50075e-235	C02
Mif	0.941	0.763	0.578794	1.91467e-200	3.97465e-196	C02
Gcsh	0.523	0.287	0.830951	2.80227e-170	5.81724e-166	C02
C1qbp	0.72	0.481	0.685862	2.40847e-163	4.99975e-159	C02
Fbl	0.816	0.585	0.590938	8.77357e-160	1.8213e-155	C02
Aldoa	0.943	0.816	0.519237	3.11459e-158	6.46558e-154	C02
Prf1	0.894	0.724	0.640258	2.4439e-155	5.07329e-151	C02
Eno1	0.93	0.788	0.558522	1.13931e-150	2.36509e-146	C02
Thy1	0.767	0.58	0.641437	1.48743e-147	3.08776e-143	C02
Fam162a	0.698	0.478	0.60288	4.59144e-137	9.53136e-133	C02
Mettl1	0.338	0.163	1.14184	2.88033e-136	5.97928e-132	C02
Phb	0.579	0.362	0.714823	4.0523e-135	8.41216e-131	C02
Gzmc	0.643	0.463	1.04415	5.01896e-131	1.04189e-126	C02
Rrp15	0.387	0.204	0.970095	2.60577e-128	5.40931e-124	C02
Srm	0.374	0.197	0.943653	1.88959e-122	3.9226e-118	C02
Uqcc2	0.752	0.528	0.514093	3.43397e-120	7.12857e-116	C02
Nhp2	0.732	0.509	0.540953	1.66063e-118	3.4473e-114	C02
Nsun2	0.533	0.334	0.691344	1.2191e-117	2.53074e-113	C02
Hsd17b10	0.674	0.476	0.583952	1.28249e-117	2.66232e-113	C02
Mybbp1a	0.492	0.295	0.678131	7.6476e-117	1.58757e-112	C02
Fcrl6	0.321	0.159	1.03132	1.41504e-116	2.93747e-112	C02
Pgk1	0.853	0.691	0.528651	1.6746e-115	3.4763e-111	C02
Dkc1	0.528	0.334	0.659712	5.16168e-110	1.07151e-105	C02
Spp1	0.648	0.497	1.38136	5.03582e-100	1.04539e-95	C02
Galk1	0.378	0.217	0.835276	1.29836e-98	2.69527e-94	C02
Mrto4	0.508	0.325	0.62021	1.73315e-96	3.59785e-92	C02
Plac8	0.739	0.605	0.640617	2.43576e-96	5.05639e-92	C02
Ccdc86	0.416	0.248	0.572539	2.10956e-92	4.37924e-88	C02
Adam8	0.334	0.186	0.731722	8.32098e-92	1.72735e-87	C02
Klrg1	0.316	0.17	0.786819	4.63548e-91	9.62279e-87	C02
Tmem147	0.56	0.375	0.511482	7.54276e-91	1.5658e-86	C02
Gar1	0.521	0.342	0.592877	4.19469e-88	8.70775e-84	C02
Nop16	0.315	0.174	0.890489	8.41025e-88	1.74588e-83	C02
Ruvbl1	0.513	0.336	0.554881	2.66454e-85	5.53133e-81	C02
Atad3a	0.302	0.167	0.76844	1.07036e-81	2.22195e-77	C02
Nudt9	0.449	0.295	0.652115	3.45281e-81	7.16769e-77	C02
Timm8a1	0.43	0.27	0.625466	1.45948e-80	3.02974e-76	C02
Nifk	0.472	0.308	0.541578	2.66479e-79	5.53184e-75	C02
Ndrg1	0.448	0.287	0.513805	1.82519e-78	3.78892e-74	C02
S100a1	0.476	0.314	0.529357	4.85712e-78	1.00829e-73	C02
Pno1	0.356	0.213	0.695252	1.43054e-77	2.96965e-73	C02
Pum3	0.403	0.252	0.593935	4.88224e-75	1.0135e-70	C02
Comtd1	0.305	0.174	0.600944	6.6523e-71	1.38095e-66	C02
Gzmb	0.895	0.8	0.531855	1.17846e-70	2.44636e-66	C02
Ifitm2	0.504	0.37	1.25489	1.45372e-70	3.01778e-66	C02
Pdgfa	0.335	0.199	0.639861	3.36091e-70	6.97692e-66	C02
Timm10	0.341	0.207	0.633553	7.49655e-70	1.55621e-65	C02
Mrps18b	0.302	0.176	0.661417	2.20551e-68	4.57841e-64	C02
Mrps28	0.393	0.25	0.564192	1.671e-67	3.46882e-63	C02
Rpf2	0.318	0.19	0.655712	6.20921e-67	1.28897e-62	C02
Ppan	0.372	0.235	0.506391	1.64234e-66	3.40934e-62	C02
AA467197	0.346	0.214	0.796074	6.84061e-65	1.42004e-60	C02
Ltv1	0.364	0.233	0.525045	1.67354e-58	3.47411e-54	C02
Tmem238	0.359	0.233	0.536924	7.22022e-58	1.49885e-53	C02
Pyurf	0.334	0.209	0.555014	9.63407e-58	1.99994e-53	C02
Apex1	0.31	0.19	0.593838	1.65007e-57	3.42538e-53	C02
Fam136a	0.306	0.192	0.540012	2.48462e-53	5.15782e-49	C02
Atic	0.303	0.189	0.534035	5.93319e-53	1.23167e-48	C02
Aimp2	0.354	0.238	0.515924	8.8449e-48	1.83611e-43	C02
Gm10260	0.529	0.459	0.602866	1.24112e-45	2.57644e-41	C02
Ccl5	0.887	0.646	2.44517	0	0	C03
Btg1	0.987	0.975	0.895485	0	0	C03
Pnrc1	0.921	0.924	0.788873	0	0	C03
Ifngr1	0.982	0.979	0.643872	0	0	C03
Malat1	1	1	0.517477	0	0	C03
Jak1	0.905	0.925	0.659947	0.00000000000000000000000000000000000000000000000000000000000000000000000000000000000000000000000000000000000000000000000000000000000000000000000000000000000000000000000000000000000000000000000000000000000000000000000000000000000000000000000148114530437778	3.07471e-236	C03
Pim1	0.792	0.721	1.07288	1.70882e-238	3.54734e-234	C03
Ugcg	0.934	0.927	0.55831	2.79683e-227	5.80593e-223	C03
Cxcr4	0.659	0.493	1.02179	2.88093e-224	5.98052e-220	C03
Satb1	0.87	0.836	0.708479	3.01646e-219	6.26187e-215	C03
Zfp36l2	0.926	0.931	0.698851	9.0675e-218	1.88232e-213	C03
Bcl2l11	0.888	0.888	0.698716	1.87609e-210	3.89458e-206	C03
Vps37b	0.971	0.974	0.513401	1.45371e-200	3.01775e-196	C03
Tnfaip3	0.853	0.845	0.65561	1.83692e-193	3.81326e-189	C03
Crem	0.868	0.868	0.672994	5.42515e-192	1.12621e-187	C03
Dusp5	0.857	0.852	0.676956	8.90071e-186	1.8477e-181	C03
Eomes	0.684	0.576	0.999536	1.44071e-172	2.99077e-168	C03
Dusp2	0.896	0.88	0.676532	2.27473e-169	4.7221e-165	C03
Nfatc1	0.675	0.633	0.970794	1.55775e-163	3.23374e-159	C03
Mxd1	0.745	0.71	0.840561	3.8685e-158	8.03062e-154	C03
Kdm6b	0.781	0.775	0.856408	2.86675e-155	5.95109e-151	C03
Cd9	0.722	0.685	0.79983	5.34085e-154	1.10871e-149	C03
Kmt2e	0.778	0.809	0.711772	3.80526e-150	7.89935e-146	C03
Ubc	0.953	0.956	0.520443	1.7031e-146	3.53547e-142	C03
Ankrd11	0.88	0.913	0.555092	4.6311e-143	9.6137e-139	C03
Ier2	0.835	0.852	0.645735	1.36271e-142	2.82884e-138	C03
Smad7	0.837	0.855	0.635577	1.33517e-138	2.77168e-134	C03
Ahnak	0.834	0.86	0.58841	2.50927e-132	5.209e-128	C03
Map1lc3b	0.806	0.86	0.576983	5.77033e-123	1.19786e-118	C03
Dhrs3	0.431	0.306	1.36256	3.14128e-122	6.52098e-118	C03
Ier5	0.739	0.752	0.722697	3.4419e-118	7.14504e-114	C03
Zcchc11	0.8	0.842	0.569419	1.48113e-117	3.07468e-113	C03
Nr4a2	0.778	0.76	0.662146	2.36653e-117	4.91268e-113	C03
Rap1b	0.857	0.898	0.53031	2.77336e-117	5.75721e-113	C03
Tax1bp1	0.825	0.871	0.522561	4.85395e-116	1.00763e-111	C03
Nfkbia	0.796	0.803	0.711484	3.79391e-115	7.87577e-111	C03
Klf2	0.565	0.459	0.97716	1.39669e-113	2.89939e-109	C03
Skil	0.767	0.803	0.609741	2.80776e-112	5.82864e-108	C03
Kdm2b	0.669	0.65	0.782489	6.88023e-107	1.42827e-102	C03
Myb	0.553	0.472	0.970739	1.47299e-105	3.05778e-101	C03
Mknk2	0.798	0.854	0.548599	1.80953e-104	3.75641e-100	C03
Klra4	0.356	0.213	1.26378	7.45945e-103	1.54851e-98	C03
Sqstm1	0.674	0.704	0.832747	8.62558e-103	1.79058e-98	C03
Fyn	0.668	0.695	0.788251	1.88939e-101	3.92218e-97	C03
Pik3r1	0.813	0.847	0.556122	4.25985e-101	8.84301e-97	C03
Adgre5	0.624	0.581	0.775224	2.76171e-100	5.73303e-96	C03
Itga4	0.608	0.582	0.852355	4.44809e-100	9.23379e-96	C03
Gimap6	0.722	0.746	0.741981	2.62852e-99	5.45655e-95	C03
Klrb1c	0.662	0.641	0.775558	1.02932e-96	2.13677e-92	C03
Tgif1	0.555	0.519	0.928256	4.19508e-95	8.70857e-91	C03
Pmepa1	0.812	0.827	0.628857	1.60168e-94	3.32492e-90	C03
Fryl	0.589	0.577	0.886291	2.61777e-92	5.43423e-88	C03
Ubald2	0.799	0.832	0.617151	5.89241e-91	1.2232e-86	C03
Sell	0.556	0.463	0.738533	8.56522e-86	1.77805e-81	C03
Fam107b	0.769	0.828	0.583575	1.6966e-85	3.52197e-81	C03
Prex1	0.677	0.711	0.687645	2.44065e-85	5.06655e-81	C03
Ube2b	0.774	0.848	0.52343	2.96451e-85	6.15403e-81	C03
Klf13	0.728	0.775	0.614819	8.44853e-85	1.75383e-80	C03
Nr4a3	0.753	0.766	0.545691	6.29232e-79	1.30622e-74	C03
Tecpr1	0.526	0.484	0.935074	8.3879e-79	1.74124e-74	C03
Arhgap45	0.719	0.783	0.546623	2.77124e-77	5.75281e-73	C03
Ifrd1	0.767	0.821	0.539106	2.73769e-76	5.68318e-72	C03
Ssh2	0.628	0.636	0.732855	3.12223e-76	6.48143e-72	C03
Socs3	0.542	0.504	0.863259	2.06047e-70	4.27733e-66	C03
Tcp11l2	0.398	0.317	1.18685	4.90858e-70	1.01897e-65	C03
Dock2	0.727	0.801	0.503289	8.46191e-70	1.75661e-65	C03
Arl4d	0.388	0.304	1.2517	1.23946e-68	2.57299e-64	C03
Runx1	0.566	0.558	0.763676	3.21869e-66	6.68167e-62	C03
H2-Q6	0.614	0.572	0.560748	6.09179e-66	1.2646e-61	C03
Pde2a	0.305	0.214	1.19172	1.23958e-64	2.57324e-60	C03
Spag9	0.666	0.723	0.626287	8.98429e-64	1.86505e-59	C03
Vegfa	0.666	0.679	0.58495	8.73463e-63	1.81322e-58	C03
Nfkbiz	0.421	0.355	1.22022	1.69561e-62	3.51992e-58	C03
Ubl3	0.617	0.667	0.717674	2.54571e-61	5.28465e-57	C03
Foxp1	0.619	0.647	0.682826	5.62954e-59	1.16864e-54	C03
Ypel3	0.517	0.51	0.915344	1.12062e-58	2.3263e-54	C03
Tnrc6b	0.636	0.683	0.567509	5.91028e-58	1.22692e-53	C03
Gimap5	0.613	0.652	0.759682	8.63165e-56	1.79184e-51	C03
Stat4	0.681	0.751	0.539343	3.18667e-54	6.61521e-50	C03
Bri3	0.633	0.706	0.680355	3.46e-53	7.18261e-49	C03
B4galt1	0.611	0.668	0.655501	8.71517e-53	1.80918e-48	C03
Spata13	0.499	0.501	0.886984	3.1483e-52	6.53556e-48	C03
Neat1	0.591	0.605	0.571841	5.73898e-52	1.19136e-47	C03
Slc9a3r1	0.677	0.748	0.592717	1.13375e-51	2.35355e-47	C03
1700025G04Rik	0.574	0.607	0.759931	2.52545e-51	5.24259e-47	C03
Arap2	0.466	0.44	0.878328	2.96259e-50	6.15003e-46	C03
Cd2	0.685	0.739	0.524674	4.65875e-44	9.67111e-40	C03
Zbtb20	0.529	0.524	0.702805	1.1311e-43	2.34804e-39	C03
Dusp1	0.6	0.617	0.512716	3.70283e-43	7.68671e-39	C03
Nrarp	0.536	0.541	0.842888	8.91578e-42	1.85083e-37	C03
Mxd4	0.579	0.587	0.554225	1.79144e-40	3.71885e-36	C03
4930523C07Rik	0.615	0.663	0.625579	3.10079e-40	6.43693e-36	C03
Spry2	0.597	0.615	0.686576	5.90979e-40	1.22681e-35	C03
Il18rap	0.497	0.499	0.712331	1.09557e-39	2.27429e-35	C03
Ppp1r15a	0.465	0.459	0.854733	1.79681e-38	3.73e-34	C03
Phf3	0.621	0.694	0.52742	2.30219e-38	4.77912e-34	C03
Kras	0.598	0.666	0.654087	1.01895e-37	2.11523e-33	C03
Orai1	0.649	0.723	0.509843	1.60548e-36	3.33281e-32	C03
Atp11b	0.613	0.694	0.579659	2.27774e-36	4.72836e-32	C03
Peli1	0.643	0.713	0.555171	3.61643e-36	7.50734e-32	C03
Inpp5d	0.602	0.677	0.517591	3.59788e-35	7.46885e-31	C03
March7	0.558	0.623	0.602975	1.62007e-34	3.36311e-30	C03
Coq10b	0.588	0.65	0.607559	8.34874e-34	1.73311e-29	C03
Sytl3	0.524	0.572	0.734484	2.05704e-31	4.27021e-27	C03
Zfp36	0.504	0.519	0.646774	1.90784e-30	3.96049e-26	C03
Zc3h12a	0.377	0.357	1.02995	2.62093e-30	5.44079e-26	C03
Peak1	0.463	0.49	0.789468	1.33994e-29	2.78158e-25	C03
Gimap3	0.636	0.712	0.56049	2.73423e-29	5.67599e-25	C03
Kctd12	0.492	0.525	0.714264	2.76787e-28	5.74581e-24	C03
Tsc22d3	0.525	0.559	0.656123	2.63299e-27	5.46582e-23	C03
Jakmip1	0.472	0.499	0.749216	4.82827e-26	1.0023e-21	C03
Mef2d	0.519	0.581	0.624122	6.74665e-26	1.40054e-21	C03
Fasl	0.561	0.632	0.544433	1.15603e-25	2.39981e-21	C03
Il18r1	0.49	0.496	0.577052	1.29484e-25	2.68795e-21	C03
Icam1	0.433	0.435	0.931075	3.98155e-25	8.26529e-21	C03
Adora2a	0.386	0.374	0.811636	7.2252e-25	1.49988e-20	C03
Zcchc6	0.587	0.676	0.539376	8.61428e-25	1.78824e-20	C03
Lmna	0.578	0.626	0.60604	2.43551e-24	5.05587e-20	C03
Plek	0.59	0.665	0.582741	9.6822e-23	2.00993e-18	C03
Rbpms	0.324	0.301	0.941646	1.57851e-22	3.27684e-18	C03
Tulp4	0.414	0.421	0.65292	2.49416e-22	5.17762e-18	C03
Ccl4	0.432	0.414	0.63536	1.9662e-21	4.08162e-17	C03
Tob1	0.356	0.343	0.833849	4.60804e-21	9.56584e-17	C03
Klhl24	0.366	0.362	0.826415	8.54743e-21	1.77436e-16	C03
Hexim1	0.418	0.434	0.802438	1.66788e-20	3.46234e-16	C03
Tmem243	0.502	0.567	0.637724	1.68577e-20	3.49949e-16	C03
Arid4b	0.561	0.654	0.534745	9.90743e-20	2.05668e-15	C03
Cerk	0.431	0.452	0.698987	3.07322e-19	6.3797e-15	C03
Map3k1	0.463	0.512	0.629555	9.27657e-18	1.92572e-13	C03
Arl4c	0.464	0.504	0.670696	2.74346e-17	5.69514e-13	C03
Sult2b1	0.425	0.432	0.770481	3.24821e-17	6.74297e-13	C03
Aff1	0.316	0.3	0.844246	1.39424e-16	2.89431e-12	C03
Nab1	0.553	0.651	0.5318	6.10366e-16	1.26706e-11	C03
Polr2a	0.512	0.59	0.593132	1.37167e-15	2.84745e-11	C03
Rb1cc1	0.488	0.554	0.589829	1.66211e-15	3.45037e-11	C03
Chic2	0.516	0.607	0.555729	2.33654e-15	4.85043e-11	C03
Ankrd12	0.524	0.587	0.592923	3.47365e-15	7.21096e-11	C03
Gpbp1	0.553	0.664	0.513591	4.05175e-15	8.41102e-11	C03
Heca	0.366	0.38	0.769317	1.05125e-14	2.18229e-10	C03
Tprgl	0.558	0.662	0.510989	1.1929e-14	2.47634e-10	C03
Il12rb2	0.417	0.45	0.735171	1.49752e-14	3.10869e-10	C03
Pitpnc1	0.526	0.609	0.570565	1.52922e-14	3.17451e-10	C03
Klri2	0.421	0.416	0.573601	1.76165e-14	3.65701e-10	C03
Rnaset2b	0.358	0.335	0.522528	1.35455e-13	2.81191e-09	C03
Selenon	0.338	0.344	0.8294	1.24453e-12	2.58352e-08	C03
Tpd52	0.325	0.336	0.907358	8.01319e-12	1.66346e-07	C03
Stx11	0.304	0.305	0.93201	3.09764e-11	6.4304e-07	C03
Qrfp	0.327	0.335	0.803453	4.13344e-11	8.58061e-07	C03
Gramd3	0.474	0.504	0.5546	8.96964e-11	1.86201e-06	C03
Clint1	0.509	0.599	0.509562	1.82423e-10	3.78692e-06	C03
Usp12	0.305	0.311	0.81081	1.36958e-09	2.84312e-05	C03
Ube2e3	0.4	0.454	0.724303	2.00248e-09	4.15696e-05	C03
Gimap9	0.44	0.506	0.708667	5.13991e-09	0.000106699	C03
Pik3r5	0.332	0.354	0.727807	3.552e-08	0.000737359	C03
Ninj1	0.396	0.44	0.711382	3.71208e-08	0.000770591	C03
Irf2bpl	0.408	0.465	0.727626	3.94256e-08	0.000818436	C03
Pde4b	0.485	0.569	0.506657	5.8773e-08	0.00122007	C03
Ccng2	0.293	0.3	0.716629	7.44431e-08	0.00154536	C03
Wsb1	0.405	0.461	0.622849	7.60258e-08	0.00157822	C03
Bcl10	0.467	0.56	0.574456	9.17414e-08	0.00190446	C03
Stk4	0.498	0.607	0.565591	1.73558e-07	0.00360288	C03
Sertad2	0.393	0.448	0.712959	2.08332e-07	0.00432477	C03
Gadd45b	0.391	0.419	0.730071	2.22464e-07	0.00461813	C03
Nrbp1	0.475	0.574	0.501565	2.46049e-07	0.00510773	C03
Map4k4	0.485	0.583	0.519804	3.87159e-07	0.00803704	C03
Tob2	0.384	0.426	0.69282	5.43656e-07	0.0112858	C03
Rnf157	0.484	0.572	0.527031	1.03537e-06	0.0214932	C03
Birc3	0.346	0.381	0.657536	1.96743e-06	0.0408419	C03
Wac	0.518	0.637	0.50095	2.06814e-06	0.0429326	C03
Nfil3	0.449	0.511	0.528637	3.64231e-06	0.0756107	C03
Foxn3	0.332	0.361	0.732893	4.25083e-06	0.088243	C03
Csnk1e	0.233	0.317	0.52679	4.61916e-06	0.0958892	C03
Relb	0.438	0.514	0.538799	1.12972e-05	0.234519	C03
Dock11	0.262	0.358	0.500372	1.5181e-05	0.315142	C03
Ash1l	0.388	0.449	0.595334	2.16018e-05	0.448433	C03
Ube2h	0.377	0.432	0.642853	2.21391e-05	0.459585	C03
Cd247	0.332	0.37	0.724316	2.54124e-05	0.527535	C03
Mau2	0.445	0.538	0.505319	3.22412e-05	0.669294	C03
Crk	0.23	0.308	0.515476	5.61195e-05	1	C03
Hivep2	0.29	0.308	0.60613	8.73972e-05	1	C03
Hbp1	0.287	0.31	0.719303	0.000154189	1	C03
Cdkn2d	0.235	0.306	0.508495	0.000196094	1	C03
Klhl6	0.403	0.477	0.60108	0.000264127	1	C03
Crebbp	0.441	0.536	0.505238	0.000319396	1	C03
Ripk1	0.257	0.339	0.506944	0.000319641	1	C03
Hhex	0.468	0.565	0.506255	0.000345086	1	C03
Glul	0.279	0.302	0.785313	0.000351864	1	C03
Tle3	0.255	0.335	0.545427	0.00067349	1	C03
Ccdc88c	0.377	0.443	0.633021	0.000697659	1	C03
Plekha5	0.235	0.305	0.515092	0.000921057	1	C03
Gse1	0.333	0.381	0.699436	0.000955057	1	C03
Braf	0.284	0.31	0.759178	0.00105777	1	C03
N4bp1	0.333	0.383	0.729328	0.00119126	1	C03
Mfsd6	0.321	0.351	0.585779	0.001211	1	C03
Gimap8	0.376	0.439	0.599032	0.0013835	1	C03
Crebrf	0.295	0.323	0.6261	0.0019956	1	C03
Osbpl8	0.3	0.334	0.688382	0.002032	1	C03
Rab27b	0.359	0.4	0.661558	0.00243034	1	C03
5031425E22Rik	0.266	0.346	0.515932	0.00356751	1	C03
Mllt3	0.251	0.325	0.574251	0.0040947	1	C03
Herpud1	0.37	0.429	0.563277	0.00442969	1	C03
Cdkn1b	0.372	0.438	0.512771	0.00628077	1	C03
Mafg	0.244	0.314	0.597669	0.00724938	1	C03
Tnfsf12	0.249	0.321	0.552676	0.00895344	1	C03
Hspa1b	0.767	0.14	5.07069	0	0	C04
Hspa1a	0.725	0.162	5.08924	0	0	C04
Hsp90aa1	0.976	0.907	2.13278	3.65375e-166	7.58482e-162	C04
Hsph1	0.729	0.343	3.06035	8.3855e-165	1.74075e-160	C04
Dnajb1	0.806	0.496	3.09771	8.95921e-154	1.85984e-149	C04
Jun	0.798	0.456	2.73458	1.11033e-143	2.30493e-139	C04
Hspa8	0.997	0.965	1.07811	1.23242e-131	2.55838e-127	C04
Hsp90ab1	0.998	0.967	1.01604	2.11554e-120	4.39166e-116	C04
Klf6	0.864	0.684	1.50541	2.2841e-86	4.74156e-82	C04
Dusp1	0.808	0.604	1.61803	4.17056e-70	8.65767e-66	C04
Cd69	0.628	0.351	1.60357	4.54778e-68	9.44074e-64	C04
Hspe1	0.939	0.864	1.17802	5.49978e-68	1.1417e-63	C04
Ifng	0.517	0.247	2.24669	1.56128e-67	3.24107e-63	C04
Fos	0.63	0.387	2.14499	1.19944e-62	2.48992e-58	C04
Klf2	0.701	0.481	2.11897	9.75549e-60	2.02514e-55	C04
Dnaja1	0.953	0.924	1.32329	8.08508e-56	1.67838e-51	C04
Tagap	0.328	0.124	2.04059	1.34482e-54	2.79171e-50	C04
Ahr	0.365	0.148	1.69121	4.09507e-54	8.50095e-50	C04
Rhob	0.52	0.289	1.51918	6.78925e-50	1.40938e-45	C04
Tespa1	0.405	0.19	1.642	1.24736e-49	2.5894e-45	C04
Ncr1	0.834	0.709	0.985398	2.01087e-49	4.17437e-45	C04
Cacybp	0.775	0.612	1.02793	7.72917e-49	1.6045e-44	C04
Atf3	0.362	0.165	2.3351	2.38686e-46	4.95489e-42	C04
Fosb	0.603	0.376	1.46255	4.21212e-46	8.74393e-42	C04
Nfkbia	0.885	0.798	1.01088	3.94803e-42	8.19571e-38	C04
Zfp36l2	0.973	0.928	0.772988	1.3753e-40	2.85498e-36	C04
Hspd1	0.837	0.768	1.2083	1.09236e-39	2.26763e-35	C04
Swt1	0.564	0.382	1.28744	1.92858e-38	4.00355e-34	C04
Nr4a1	0.696	0.522	1.15029	5.24209e-38	1.08821e-33	C04
Cited4	0.498	0.309	1.56594	4.67945e-37	9.71407e-33	C04
Jund	0.985	0.953	0.644649	4.78482e-37	9.93281e-33	C04
Ubb	0.994	0.965	0.712666	1.85818e-36	3.85739e-32	C04
Ier5	0.85	0.745	0.690291	4.71568e-34	9.78929e-30	C04
Ccl3	0.344	0.172	2.11046	5.36328e-34	1.11336e-29	C04
Txnip	0.619	0.438	1.01885	3.91298e-32	8.12296e-28	C04
Ppp1r15a	0.617	0.455	0.944464	8.05811e-31	1.67278e-26	C04
Ddit3	0.412	0.239	1.32861	1.43334e-30	2.97546e-26	C04
Klrb1f	0.585	0.425	1.01699	6.47081e-29	1.34328e-24	C04
Samd3	0.561	0.387	0.855503	3.10334e-28	6.44223e-24	C04
Phlda1	0.486	0.344	1.91123	2.20824e-27	4.58409e-23	C04
Dnajb4	0.467	0.295	1.1622	2.48281e-27	5.15406e-23	C04
Zfp36l1	0.701	0.562	0.970309	2.99213e-26	6.21137e-22	C04
Rasgrp1	0.352	0.2	1.17718	1.65196e-25	3.4293e-21	C04
Ltb	0.792	0.66	0.845293	5.54184e-25	1.15043e-20	C04
Camk2g	0.48	0.321	0.938002	9.97269e-25	2.07023e-20	C04
Zfp36	0.643	0.51	1.02895	2.40917e-24	5.0012e-20	C04
Btg2	0.935	0.889	0.729195	2.6204e-24	5.43969e-20	C04
Ahsa1	0.633	0.519	0.947912	4.07631e-24	8.46202e-20	C04
Gem	0.761	0.661	0.87929	3.56914e-23	7.40918e-19	C04
Egr1	0.42	0.266	1.20476	4.82025e-23	1.00064e-18	C04
Gbp4	0.601	0.452	0.761012	8.90316e-23	1.84821e-18	C04
Dok2	0.645	0.528	0.760075	1.36352e-21	2.83054e-17	C04
Ccl4	0.541	0.414	1.67549	1.17309e-20	2.43523e-16	C04
Hopx	0.612	0.475	0.693381	6.93122e-20	1.43885e-15	C04
Sh2d1a	0.612	0.491	0.748308	2.11144e-19	4.38314e-15	C04
Ccr2	0.763	0.66	0.585092	2.65593e-19	5.51344e-15	C04
Arpc5l	0.601	0.488	0.730293	1.34454e-18	2.79113e-14	C04
Fam105a	0.478	0.338	0.691393	1.53107e-18	3.17835e-14	C04
Klrc1	0.637	0.535	0.738277	1.65393e-18	3.4334e-14	C04
5430416N02Rik	0.325	0.201	1.17332	3.47029e-18	7.20397e-14	C04
Cd28	0.586	0.472	0.766521	5.09377e-18	1.05742e-13	C04
Unc119	0.569	0.445	0.713834	7.99161e-18	1.65898e-13	C04
Chordc1	0.515	0.401	0.870003	1.22317e-17	2.53917e-13	C04
Arhgap9	0.654	0.535	0.539941	1.55221e-17	3.22223e-13	C04
4930453N24Rik	0.472	0.351	0.831056	2.79485e-17	5.80183e-13	C04
Anxa1	0.669	0.552	0.630927	5.09355e-16	1.05737e-11	C04
Pstpip1	0.511	0.398	0.770597	1.0201e-15	2.11762e-11	C04
Dedd2	0.351	0.233	1.01905	1.37458e-15	2.85348e-11	C04
Rgs3	0.397	0.283	0.905392	2.68925e-15	5.58262e-11	C04
Ggct	0.422	0.309	0.966886	2.87726e-15	5.97291e-11	C04
Snhg12	0.426	0.306	0.82391	3.42701e-15	7.11413e-11	C04
Cited2	0.441	0.321	1.36511	7.537e-15	1.56461e-10	C04
Ccnd3	0.674	0.581	0.640121	1.57876e-14	3.27735e-10	C04
Cd244	0.562	0.456	0.580927	1.6121e-14	3.34657e-10	C04
Tsc22d4	0.666	0.563	0.513378	2.59034e-14	5.37728e-10	C04
Tpm3-rs7	0.567	0.433	0.546183	2.96376e-14	6.15247e-10	C04
Tbc1d10c	0.585	0.498	0.608916	3.19051e-14	6.62318e-10	C04
Csrnp1	0.525	0.408	0.637125	4.70854e-14	9.77446e-10	C04
Klf4	0.388	0.277	1.07613	5.27701e-14	1.09545e-09	C04
Ppp3cc	0.546	0.439	0.606505	8.17026e-14	1.69606e-09	C04
Zeb2	0.399	0.283	0.830485	2.05743e-13	4.27102e-09	C04
Tsc22d3	0.622	0.547	0.693272	6.43602e-13	1.33605e-08	C04
Sat1	0.672	0.607	0.66356	7.24669e-13	1.50434e-08	C04
Rgs2	0.856	0.838	0.582552	1.17331e-12	2.43566e-08	C04
Lncpint	0.431	0.315	0.631239	1.54697e-12	3.21135e-08	C04
Gimap9	0.593	0.483	0.532756	1.59175e-12	3.30432e-08	C04
Ctla2b	0.472	0.368	0.69412	4.02553e-12	8.3566e-08	C04
Rcsd1	0.423	0.315	0.671542	5.11095e-12	1.06098e-07	C04
Hpcal1	0.423	0.324	0.695854	9.59815e-12	1.99248e-07	C04
Cdkn2d	0.388	0.281	0.676204	1.39657e-11	2.89914e-07	C04
Pdlim2	0.355	0.259	0.796554	2.69248e-11	5.58933e-07	C04
Hspa4l	0.305	0.214	1.15333	2.71311e-11	5.63215e-07	C04
St3gal6	0.467	0.362	0.561851	4.55186e-11	9.44921e-07	C04
Lilr4b	0.456	0.367	0.63812	5.1736e-10	1.07399e-05	C04
Styk1	0.456	0.366	0.62265	5.6084e-10	1.16425e-05	C04
Rassf5	0.489	0.406	0.555313	7.99071e-10	1.65879e-05	C04
Fam189b	0.338	0.248	0.80665	1.12146e-09	2.32804e-05	C04
Herpud1	0.493	0.409	0.531667	2.22297e-09	4.61467e-05	C04
Arl4a	0.452	0.366	0.616039	5.22066e-09	0.000108376	C04
Ccndbp1	0.47	0.384	0.517313	6.18508e-09	0.000128396	C04
Usp3	0.47	0.387	0.533152	6.83435e-09	0.000141874	C04
Arhgef2	0.341	0.26	0.612912	1.02333e-08	0.000212434	C04
Stip1	0.533	0.457	0.554363	1.23441e-08	0.000256251	C04
Commd8	0.425	0.351	0.631734	1.33564e-08	0.000277266	C04
Twf2	0.391	0.312	0.645957	1.87019e-08	0.000388232	C04
Casp4	0.325	0.242	0.604703	2.8441e-08	0.000590407	C04
Ahsa2	0.368	0.292	0.740064	2.94881e-08	0.000612143	C04
Ramp1	0.485	0.408	0.542208	4.35166e-08	0.00090336	C04
Ube2g2	0.336	0.258	0.647477	4.6122e-08	0.000957446	C04
Scimp	0.372	0.299	0.608283	8.39718e-08	0.00174317	C04
Cdc42ep3	0.341	0.263	0.609013	9.86419e-08	0.00204771	C04
9930111J21Rik2	0.318	0.239	0.632232	1.41983e-07	0.00294742	C04
Btg3	0.336	0.261	0.62592	1.84783e-07	0.00383591	C04
Jaml	0.346	0.273	0.755403	2.94537e-07	0.00611429	C04
Rhof	0.522	0.461	0.566969	2.96733e-07	0.00615988	C04
Sh2d1b1	0.386	0.307	0.532651	3.32808e-07	0.00690876	C04
Ifnar2	0.425	0.353	0.54544	3.56594e-07	0.00740253	C04
Gpr174	0.307	0.231	0.587126	4.06563e-07	0.00843985	C04
P4ha1	0.317	0.245	0.709976	4.99088e-07	0.0103606	C04
Arl4d	0.409	0.324	0.502464	1.4784e-06	0.0306901	C04
Sh3bp1	0.355	0.291	0.561444	2.05943e-06	0.0427518	C04
Pim3	0.42	0.365	0.511004	1.00895e-05	0.209448	C04
Mapk6	0.302	0.244	0.647154	1.37948e-05	0.286366	C04
Ipcef1	0.326	0.261	0.592632	1.67967e-05	0.348683	C04
Dhps	0.46	0.414	0.536082	2.73104e-05	0.566937	C04
Surf1	0.326	0.267	0.536979	2.92417e-05	0.607028	C04
Mapre2	0.394	0.349	0.542314	8.22219e-05	1	C04
Gyg	0.386	0.337	0.506894	8.64713e-05	1	C04
Batf	0.3	0.248	0.633848	0.000100905	1	C04
Fkbp4	0.48	0.444	0.521742	0.000114359	1	C04
Ube2f	0.351	0.298	0.533255	0.000154006	1	C04
4921524J17Rik	0.328	0.278	0.536169	0.000191091	1	C04
Phyh	0.304	0.26	0.528009	0.000266	1	C04
Kif13b	0.357	0.311	0.606636	0.000303858	1	C04
Hist1h1c	0.331	0.294	0.606067	0.00148118	1	C04
Gsdmd	0.312	0.28	0.546424	0.00561125	1	C04
Rtp4	0.733	0.184	3.03782	0	0	C05
Isg15	0.857	0.346	2.92771	0	0	C05
Trim30a	0.932	0.451	2.43957	0	0	C05
Ifi44	0.646	0.171	3.41444	0	0	C05
Ifi209	0.829	0.356	2.56977	0	0	C05
Oasl1	0.597	0.142	2.93802	0	0	C05
Ifit1	0.52	0.066	4.66808	0	0	C05
Mx1	0.498	0.058	4.12321	0	0	C05
Rsad2	0.529	0.106	3.66742	0	0	C05
Slfn5	0.489	0.076	3.88529	0	0	C05
Ifit3	0.421	0.049	4.61543	0	0	C05
Ifit2	0.362	0.049	3.93754	0	0	C05
Phf11b	0.796	0.339	2.61949	0.000000000000000000000000000000000000000000000000000000000000000000000000000000000000000000000000000000000000000000000000000000000000000000000000000000000000000000000000000000000000000000000000000000000000000000000000000000000000000000000000000000000000000000000000000000000000000000000000000000000000000000835063066306595	0.0000000000000000000000000000000000000000000000000000000000000000000000000000000000000000000000000000000000000000000000000000000000000000000000000000000000000000000000000000000000000000000000000000000000000000000000000000000000000000000000000000000000000000000000000000000000000000000000000000000000000173350741934586	C05
Ifi203	0.913	0.525	2.22077	0.00000000000000000000000000000000000000000000000000000000000000000000000000000000000000000000000000000000000000000000000000000000000000000000000000000000000000000000000000000000000000000000000000000000000000000000000000000000000000000000000000000000000000000000000000000000000000000000000000000000000000763860492238635	0.000000000000000000000000000000000000000000000000000000000000000000000000000000000000000000000000000000000000000000000000000000000000000000000000000000000000000000000000000000000000000000000000000000000000000000000000000000000000000000000000000000000000000000000000000000000000000000000000000000000158569799583818	C05
Cmpk2	0.347	0.045	3.63128	0.000000000000000000000000000000000000000000000000000000000000000000000000000000000000000000000000000000000000000000000000000000000000000000000000000000000000000000000000000000000000000000000000000000000000000000000000000000000000000000000000000000000000000000000000000000000000000000000000000000000000730374181276596	0.0000000000000000000000000000000000000000000000000000000000000000000000000000000000000000000000000000000000000000000000000000000000000000000000000000000000000000000000000000000000000000000000000000000000000000000000000000000000000000000000000000000000000000000000000000000000000000000000000000000151618376291209	C05
Ifi206	0.508	0.104	3.01756	0.000000000000000000000000000000000000000000000000000000000000000000000000000000000000000000000000000000000000000000000000000000000000000000000000000000000000000000000000000000000000000000000000000000000000000000000000000000000000000000000000000000000000000000000000000000000000000000000000000000000000943069617322985	0.0000000000000000000000000000000000000000000000000000000000000000000000000000000000000000000000000000000000000000000000000000000000000000000000000000000000000000000000000000000000000000000000000000000000000000000000000000000000000000000000000000000000000000000000000000000000000000000000000000000195771821860079	C05
Zbp1	0.855	0.422	2.29026	0.00000000000000000000000000000000000000000000000000000000000000000000000000000000000000000000000000000000000000000000000000000000000000000000000000000000000000000000000000000000000000000000000000000000000000000000000000000000000000000000000000000000000000000000000000000000000000000000000000000000101007497611641	0.0000000000000000000000000000000000000000000000000000000000000000000000000000000000000000000000000000000000000000000000000000000000000000000000000000000000000000000000000000000000000000000000000000000000000000000000000000000000000000000000000000000000000000000000000000000000000000000000000000209681464292005	C05
Herc6	0.712	0.249	2.79466	0.0000000000000000000000000000000000000000000000000000000000000000000000000000000000000000000000000000000000000000000000000000000000000000000000000000000000000000000000000000000000000000000000000000000000000000000000000000000000000000000000000000000000000000000000000000000000000000000000000000000105023785784671	0.000000000000000000000000000000000000000000000000000000000000000000000000000000000000000000000000000000000000000000000000000000000000000000000000000000000000000000000000000000000000000000000000000000000000000000000000000000000000000000000000000000000000000000000000000000000000000000000000000218018876910399	C05
Rnf213	0.865	0.401	2.17614	0.000000000000000000000000000000000000000000000000000000000000000000000000000000000000000000000000000000000000000000000000000000000000000000000000000000000000000000000000000000000000000000000000000000000000000000000000000000000000000000000000000000000000000000000000000000000000000000000000000000330042153192211	0.00000000000000000000000000000000000000000000000000000000000000000000000000000000000000000000000000000000000000000000000000000000000000000000000000000000000000000000000000000000000000000000000000000000000000000000000000000000000000000000000000000000000000000000000000000000000000000000000000685134505811712	C05
Irf7	0.916	0.531	2.09902	0.00000000000000000000000000000000000000000000000000000000000000000000000000000000000000000000000000000000000000000000000000000000000000000000000000000000000000000000000000000000000000000000000000000000000000000000000000000000000000000000000000000000000000000000000000000000000000000000000000000104808299850113	0.000000000000000000000000000000000000000000000000000000000000000000000000000000000000000000000000000000000000000000000000000000000000000000000000000000000000000000000000000000000000000000000000000000000000000000000000000000000000000000000000000000000000000000000000000000000000000000000000021757154965885	C05
Xaf1	0.751	0.274	2.32606	0.00000000000000000000000000000000000000000000000000000000000000000000000000000000000000000000000000000000000000000000000000000000000000000000000000000000000000000000000000000000000000000000000000000000000000000000000000000000000000000000000000000000000000000000000000000000000000000000000769822172862908	0.000000000000000000000000000000000000000000000000000000000000000000000000000000000000000000000000000000000000000000000000000000000000000000000000000000000000000000000000000000000000000000000000000000000000000000000000000000000000000000000000000000000000000000000000000000000000000000159807384864611	C05
Usp18	0.592	0.167	3.04428	0.000000000000000000000000000000000000000000000000000000000000000000000000000000000000000000000000000000000000000000000000000000000000000000000000000000000000000000000000000000000000000000000000000000000000000000000000000000000000000000000000000000000000000000000000000000000000244927833136165	0.00000000000000000000000000000000000000000000000000000000000000000000000000000000000000000000000000000000000000000000000000000000000000000000000000000000000000000000000000000000000000000000000000000000000000000000000000000000000000000000000000000000000000000000000000000000508445688807365	C05
Eif2ak2	0.664	0.221	2.63753	0.0000000000000000000000000000000000000000000000000000000000000000000000000000000000000000000000000000000000000000000000000000000000000000000000000000000000000000000000000000000000000000000000000000000000000000000000000000000000000000000000000000000000000000000000000475002387937685	0.000000000000000000000000000000000000000000000000000000000000000000000000000000000000000000000000000000000000000000000000000000000000000000000000000000000000000000000000000000000000000000000000000000000000000000000000000000000000000000000000000000000000000000000986057457119841	C05
Slfn8	0.591	0.161	2.64542	0.0000000000000000000000000000000000000000000000000000000000000000000000000000000000000000000000000000000000000000000000000000000000000000000000000000000000000000000000000000000000000000000000000000000000000000000000000000000000000000000000000000000000000000000000268431152380983	0.000000000000000000000000000000000000000000000000000000000000000000000000000000000000000000000000000000000000000000000000000000000000000000000000000000000000000000000000000000000000000000000000000000000000000000000000000000000000000000000000000000000000000000557236229227683	C05
Oas3	0.507	0.121	2.80999	0.00000000000000000000000000000000000000000000000000000000000000000000000000000000000000000000000000000000000000000000000000000000000000000000000000000000000000000000000000000000000000000000000000000000000000000000000000000000000000000000000000000000000000000266458247001614	0.000000000000000000000000000000000000000000000000000000000000000000000000000000000000000000000000000000000000000000000000000000000000000000000000000000000000000000000000000000000000000000000000000000000000000000000000000000000000000000000000000000000000055314067495065	C05
Samhd1	0.847	0.464	2.18723	0.000000000000000000000000000000000000000000000000000000000000000000000000000000000000000000000000000000000000000000000000000000000000000000000000000000000000000000000000000000000000000000000000000000000000000000000000000000000000000000000000000000000000147417714327303	0.00000000000000000000000000000000000000000000000000000000000000000000000000000000000000000000000000000000000000000000000000000000000000000000000000000000000000000000000000000000000000000000000000000000000000000000000000000000000000000000000000000000306024433172048	C05
Stat1	0.937	0.643	1.70051	0.00000000000000000000000000000000000000000000000000000000000000000000000000000000000000000000000000000000000000000000000000000000000000000000000000000000000000000000000000000000000000000000000000000000000000000000000000000000000000000000000000000000000434243947544228	0.0000000000000000000000000000000000000000000000000000000000000000000000000000000000000000000000000000000000000000000000000000000000000000000000000000000000000000000000000000000000000000000000000000000000000000000000000000000000000000000000000000000901447010707064	C05
Mndal	0.901	0.583	1.85772	0.00000000000000000000000000000000000000000000000000000000000000000000000000000000000000000000000000000000000000000000000000000000000000000000000000000000000000000000000000000000000000000000000000000000000000000000000000000000000000000000000000138564703056634	2.87646e-239	C05
Phf11a	0.368	0.066	3.2526	0.000000000000000000000000000000000000000000000000000000000000000000000000000000000000000000000000000000000000000000000000000000000000000000000000000000000000000000000000000000000000000000000000000000000000000000000000000000000000000000000000704654421419748	1.46279e-236	C05
Ifih1	0.428	0.091	2.78817	2.64672e-234	5.49432e-230	C05
Ifi214	0.524	0.145	2.88921	2.69021e-232	5.58462e-228	C05
Ddx60	0.373	0.069	2.9412	1.22757e-228	2.54832e-224	C05
Parp9	0.674	0.262	2.24402	2.49059e-223	5.17021e-219	C05
Pml	0.524	0.15	2.52666	4.61487e-219	9.58e-215	C05
Sp100	0.937	0.704	1.40562	2.43274e-216	5.05012e-212	C05
Ifi204	0.565	0.184	2.94507	1.81674e-214	3.77137e-210	C05
Ifi47	0.83	0.5	2.00441	1.07917e-206	2.24025e-202	C05
Irgm1	0.589	0.208	2.34268	4.63456e-199	9.62089e-195	C05
Parp14	0.724	0.337	2.05585	2.7293e-190	5.66575e-186	C05
Oas1a	0.537	0.18	2.45124	1.69941e-188	3.5278e-184	C05
Dhx58	0.367	0.081	2.75549	5.20274e-188	1.08004e-183	C05
Ms4a4b	0.94	0.801	1.25826	2.43632e-187	5.05756e-183	C05
Isg20	0.701	0.338	2.27685	3.47952e-187	7.22314e-183	C05
Bst2	0.858	0.524	1.77896	2.07508e-185	4.30766e-181	C05
Samd9l	0.76	0.4	1.73475	3.43281e-175	7.12617e-171	C05
Ms4a6b	0.844	0.569	1.59975	8.56606e-175	1.77823e-170	C05
9930111J21Rik2	0.579	0.222	2.30608	1.88553e-172	3.91417e-168	C05
Igtp	0.689	0.319	1.92883	1.87107e-170	3.88416e-166	C05
Ddx58	0.717	0.351	1.82273	2.42439e-170	5.03279e-166	C05
Daxx	0.53	0.195	2.21634	2.52169e-161	5.23478e-157	C05
Ifi35	0.758	0.46	1.70519	1.69704e-159	3.52288e-155	C05
Shisa5	0.994	0.964	0.680525	5.55852e-153	1.15389e-148	C05
Chmp4b	0.934	0.803	1.0346	8.49249e-149	1.76296e-144	C05
Trafd1	0.725	0.417	1.62191	1.43007e-141	2.96868e-137	C05
Slfn2	0.89	0.671	1.2953	1.58523e-140	3.29078e-136	C05
Ehd4	0.732	0.444	1.6581	3.25456e-137	6.75613e-133	C05
Gbp7	0.807	0.535	1.41162	3.0986e-135	6.43238e-131	C05
Tor3a	0.47	0.176	2.33285	8.58952e-134	1.7831e-129	C05
Dtx3l	0.555	0.237	1.84381	5.79783e-131	1.20357e-126	C05
H2-T23	0.954	0.836	0.965762	1.03634e-126	2.15133e-122	C05
Helz2	0.558	0.242	1.6932	4.24008e-124	8.80197e-120	C05
Lgals3bp	0.89	0.692	1.03805	1.70412e-123	3.53759e-119	C05
Epsti1	0.895	0.692	1.05837	3.28264e-121	6.81443e-117	C05
Gbp9	0.59	0.283	1.78462	2.06071e-120	4.27782e-116	C05
Trim30d	0.308	0.084	2.3453	3.97935e-116	8.26074e-112	C05
Lgals9	0.692	0.411	1.4635	1.28594e-115	2.66948e-111	C05
Tspo	0.967	0.915	0.684458	8.00647e-112	1.66206e-107	C05
Sp110	0.839	0.652	1.08181	1.19081e-105	2.47201e-101	C05
Cnp	0.677	0.434	1.4218	4.086e-104	8.48214e-100	C05
Mxd1	0.901	0.709	1.08656	8.19966e-102	1.70217e-97	C05
Gbp2	0.547	0.27	1.67393	5.7187e-95	1.18715e-90	C05
Cxcl10	0.54	0.288	3.25921	2.51615e-91	5.22327e-87	C05
Usp25	0.74	0.503	1.12451	1.47183e-90	3.05536e-86	C05
Psmb8	0.955	0.894	0.612964	1.46935e-89	3.05022e-85	C05
Stat2	0.362	0.135	1.93716	2.2765e-89	4.72579e-85	C05
Gbp4	0.678	0.445	1.43312	6.21167e-87	1.28948e-82	C05
Trim25	0.495	0.237	1.50722	4.61576e-86	9.58185e-82	C05
Casp4	0.486	0.231	1.5438	1.94028e-82	4.02782e-78	C05
Tap1	0.798	0.61	0.903469	1.05366e-80	2.1873e-76	C05
Nmi	0.629	0.406	1.32536	1.51156e-78	3.13785e-74	C05
Cd47	0.971	0.928	0.525947	1.81981e-78	3.77775e-74	C05
Ddx24	0.854	0.736	0.835446	3.26267e-77	6.77297e-73	C05
Trim12c	0.582	0.339	1.40294	4.45934e-76	9.25715e-72	C05
Ifi211	0.302	0.107	2.20627	1.48431e-75	3.08128e-71	C05
H2-T22	0.784	0.596	1.00255	5.9392e-75	1.23292e-70	C05
Ppa1	0.661	0.463	1.38858	7.57386e-71	1.57226e-66	C05
Tapbp	0.905	0.784	0.651563	2.81942e-70	5.85284e-66	C05
Mitd1	0.433	0.211	1.61471	2.19632e-69	4.55933e-65	C05
Gzmb	0.915	0.82	1.0057	3.3391e-68	6.93164e-64	C05
Tmem184b	0.399	0.183	1.50901	4.01029e-68	8.32496e-64	C05
Parp10	0.349	0.15	1.64017	1.47642e-64	3.06491e-60	C05
Nampt	0.47	0.253	1.23391	1.67313e-62	3.47325e-58	C05
Psmb9	0.864	0.759	0.683372	4.91427e-61	1.02015e-56	C05
Klrk1	0.92	0.828	0.673716	1.11181e-60	2.308e-56	C05
Zufsp	0.567	0.357	1.25187	2.43707e-59	5.05911e-55	C05
Naa20	0.599	0.413	1.17428	3.21964e-59	6.68364e-55	C05
Smchd1	0.824	0.67	0.811691	2.74027e-58	5.68852e-54	C05
Selenow	0.922	0.849	0.590169	6.48938e-58	1.34713e-53	C05
Ogfr	0.661	0.478	0.974875	5.05455e-56	1.04927e-51	C05
Capza2	0.871	0.792	0.643111	2.52605e-55	5.24384e-51	C05
Gbp5	0.348	0.158	1.6271	4.22831e-55	8.77755e-51	C05
Fchsd2	0.325	0.144	1.60444	3.48941e-54	7.24366e-50	C05
P2ry14	0.497	0.293	1.33487	3.69978e-54	7.68038e-50	C05
Nt5c3	0.552	0.369	1.18092	1.42892e-52	2.96629e-48	C05
Pla2g16	0.852	0.75	0.646332	8.46758e-52	1.75779e-47	C05
Tor1aip1	0.667	0.495	0.916744	1.06807e-51	2.21722e-47	C05
Prkcq	0.606	0.407	1.01021	1.38796e-51	2.88127e-47	C05
Psmb10	0.854	0.752	0.647324	9.81634e-51	2.03777e-46	C05
Ccnd2	0.898	0.792	0.626324	2.08775e-50	4.33397e-46	C05
Cd53	0.951	0.906	0.507516	7.37537e-50	1.53105e-45	C05
Svbp	0.629	0.473	0.936023	3.62621e-45	7.52766e-41	C05
Il10ra	0.32	0.154	1.3367	3.51785e-44	7.30271e-40	C05
Gng2	0.771	0.639	0.740748	1.19686e-43	2.48457e-39	C05
Clec2d	0.569	0.383	0.998978	1.2976e-43	2.69369e-39	C05
Irf9	0.485	0.295	0.925452	2.8238e-43	5.86192e-39	C05
Ascc3	0.615	0.436	0.830989	1.06603e-41	2.21297e-37	C05
Socs1	0.578	0.415	1.11792	1.68474e-40	3.49735e-36	C05
Riok1	0.758	0.65	0.733852	3.49463e-40	7.2545e-36	C05
Evi2a	0.384	0.219	1.2345	9.24574e-40	1.91932e-35	C05
Asb13	0.349	0.185	1.21562	3.25246e-39	6.75179e-35	C05
Jaml	0.427	0.267	1.53525	3.62137e-39	7.51761e-35	C05
Gbp3	0.527	0.353	0.966711	4.09408e-39	8.49891e-35	C05
Zcchc2	0.41	0.237	1.07986	4.24624e-39	8.81477e-35	C05
Uba7	0.328	0.167	1.14031	4.61563e-39	9.58159e-35	C05
Adar	0.37	0.205	1.20865	4.71606e-39	9.79007e-35	C05
Fam46a	0.529	0.343	0.811646	2.07e-38	4.29711e-34	C05
Ms4a4c	0.442	0.272	1.5699	8.17012e-38	1.69603e-33	C05
Mov10	0.326	0.172	1.12573	7.4682e-37	1.55032e-32	C05
Ctss	0.754	0.63	0.580691	7.79853e-37	1.6189e-32	C05
Tspan13	0.732	0.634	0.929454	1.48372e-36	3.08005e-32	C05
Laptm4a	0.709	0.593	0.55626	7.17516e-35	1.48949e-30	C05
Sp140	0.533	0.39	0.978755	9.72652e-35	2.01913e-30	C05
Ifitm3	0.666	0.518	1.01299	1.30031e-34	2.6993e-30	C05
Pttg1	0.445	0.285	1.07497	7.26695e-34	1.50855e-29	C05
Cpne3	0.507	0.351	1.00709	1.09756e-33	2.27842e-29	C05
Rnf114	0.529	0.381	0.894481	2.37126e-32	4.9225e-28	C05
Etnk1	0.599	0.464	0.763465	1.92542e-30	3.99698e-26	C05
Clic4	0.492	0.349	0.923659	2.10744e-30	4.37483e-26	C05
Sh2d1b1	0.444	0.302	1.05474	4.96277e-30	1.03022e-25	C05
Morc3	0.378	0.239	1.16621	3.07777e-29	6.38914e-25	C05
Sell	0.639	0.481	0.56341	6.11204e-29	1.2688e-24	C05
Nlrc5	0.327	0.183	0.895032	1.07451e-28	2.23059e-24	C05
Ly6a	0.476	0.331	1.31913	1.31515e-28	2.73012e-24	C05
Serpina3g	0.563	0.421	0.908562	1.64985e-28	3.42493e-24	C05
Trim56	0.305	0.171	1.03395	2.57971e-27	5.35522e-23	C05
Plac8	0.728	0.636	0.858482	9.07403e-27	1.88368e-22	C05
Slamf7	0.479	0.349	0.882479	1.98997e-25	4.13098e-21	C05
Gem	0.755	0.659	0.672342	2.04936e-25	4.25426e-21	C05
Casp8	0.538	0.422	0.780329	1.80933e-24	3.756e-20	C05
Evl	0.734	0.657	0.523857	6.44749e-24	1.33843e-19	C05
Mrpl30	0.742	0.674	0.541457	1.05491e-23	2.18989e-19	C05
Mctp2	0.35	0.222	0.881868	1.34656e-23	2.79531e-19	C05
Fhl2	0.492	0.372	0.802822	1.07923e-21	2.24038e-17	C05
Tor1aip2	0.42	0.298	0.729433	2.76574e-21	5.74141e-17	C05
Trim26	0.563	0.441	0.600561	4.08764e-21	8.48554e-17	C05
Anxa1	0.661	0.551	0.548847	5.55816e-21	1.15382e-16	C05
Atp8b4	0.606	0.5	0.537892	6.69004e-21	1.38878e-16	C05
Gbp8	0.301	0.186	0.869351	1.20437e-20	2.50016e-16	C05
Gpr18	0.596	0.493	0.764986	3.28014e-20	6.80923e-16	C05
Lilr4b	0.479	0.364	0.751414	4.20315e-20	8.72532e-16	C05
March5	0.588	0.497	0.633692	3.35396e-19	6.9625e-15	C05
Picalm	0.642	0.548	0.55652	7.70143e-19	1.59874e-14	C05
Aftph	0.424	0.318	0.751201	9.15007e-19	1.89946e-14	C05
Map2k1	0.417	0.307	0.777408	1.05765e-18	2.19558e-14	C05
Il12rb1	0.301	0.197	0.910676	4.11496e-18	8.54226e-14	C05
Mbnl2	0.564	0.463	0.558869	7.98648e-17	1.65791e-12	C05
Apobec3	0.538	0.443	0.699422	1.2689e-16	2.63411e-12	C05
Wdfy1	0.532	0.434	0.589162	1.28778e-16	2.67331e-12	C05
Aida	0.342	0.242	0.851152	2.03648e-16	4.22753e-12	C05
Tbc1d1	0.4	0.297	0.71203	5.78436e-16	1.20078e-11	C05
B4galt5	0.537	0.442	0.517836	1.35231e-15	2.80726e-11	C05
Cflar	0.427	0.326	0.606625	6.51789e-15	1.35305e-10	C05
Furin	0.468	0.377	0.720268	9.85751e-15	2.04632e-10	C05
Pgd	0.493	0.406	0.561554	1.33044e-14	2.76187e-10	C05
Ankfy1	0.357	0.261	0.732872	1.99385e-14	4.13903e-10	C05
Xrn1	0.411	0.32	0.709422	5.83809e-14	1.21193e-09	C05
H2-M3	0.424	0.33	0.671016	6.87518e-14	1.42722e-09	C05
Vcpip1	0.382	0.288	0.656741	1.41519e-13	2.93779e-09	C05
Bbx	0.501	0.423	0.581891	2.59694e-13	5.39099e-09	C05
Ms4a6c	0.302	0.214	0.734488	3.93728e-13	8.1734e-09	C05
Tcf4	0.435	0.344	0.532267	1.09673e-12	2.2767e-08	C05
Gimap7	0.566	0.494	0.574606	1.53211e-12	3.18052e-08	C05
Crim1	0.336	0.242	0.608439	2.29346e-12	4.76098e-08	C05
Cd274	0.502	0.42	0.502061	6.93896e-12	1.44046e-07	C05
Cd69	0.445	0.356	0.75139	1.24505e-11	2.58459e-07	C05
Pdlim2	0.341	0.258	0.619662	2.38257e-11	4.94597e-07	C05
Snx2	0.448	0.371	0.618276	6.02962e-11	1.25169e-06	C05
D17Wsu92e	0.387	0.308	0.524706	1.27155e-10	2.63962e-06	C05
Ifi27l2a	0.601	0.541	0.744559	1.57279e-10	3.26496e-06	C05
Ifng	0.339	0.252	0.739386	6.02556e-10	1.25085e-05	C05
Mindy3	0.356	0.283	0.503572	6.98155e-10	1.4493e-05	C05
Gsdmd	0.348	0.278	0.597866	2.64971e-09	5.50053e-05	C05
Cysltr2	0.316	0.248	0.526638	2.04858e-08	0.000425265	C05
Phf6	0.35	0.284	0.550493	2.80922e-08	0.000583166	C05
Tcof1	0.419	0.361	0.545528	4.91539e-08	0.00102039	C05
Ccrl2	0.318	0.251	0.544961	7.35061e-08	0.00152591	C05
Phyh	0.316	0.259	0.697826	1.39007e-07	0.00288564	C05
Rab19	0.341	0.284	0.518183	1.82314e-06	0.0378466	C05
Atp10a	0.314	0.259	0.53491	2.1432e-06	0.0444906	C05
Gmppb	0.311	0.26	0.55976	3.06504e-06	0.0636273	C05
Dcp2	0.307	0.254	0.518686	6.28175e-06	0.130403	C05
Ccl4	0.456	0.417	0.618401	0.0017018	1	C05
Malat1	0.999	1	1.86929	0	0	C06
H2-K1	0.996	0.999	1.47053	0.000000000000000000000000000000000000000000000000000000000000000000000000000000000000000000000000000000000000000000000000000000000000000000000000000000000000000000000000000000000000000000000000000000000000000000000000000000000000000000000000000000000000000000000000000000000000000000000194272004793638	0.00000000000000000000000000000000000000000000000000000000000000000000000000000000000000000000000000000000000000000000000000000000000000000000000000000000000000000000000000000000000000000000000000000000000000000000000000000000000000000000000000000000000000000000000000000000000000000403289254751113	C06
Gm42418	1	1	1.73924	0.000000000000000000000000000000000000000000000000000000000000000000000000000000000000000000000000000000000000000000000000000000000000000000000000000000000000000000000000000000000000000000000000000000000000000000000000000000000000000000000000000000000000000000000000000151097510881511	0.0000000000000000000000000000000000000000000000000000000000000000000000000000000000000000000000000000000000000000000000000000000000000000000000000000000000000000000000000000000000000000000000000000000000000000000000000000000000000000000000000000000000000000000000031366332283893	C06
Il2rb	0.966	0.995	1.70123	0.000000000000000000000000000000000000000000000000000000000000000000000000000000000000000000000000000000000000000000000000000000000000000000000000000000000000000000000000000000000000000000000000000000000000000000000000000000000000000000000000000000000000000220502151029236	0.00000000000000000000000000000000000000000000000000000000000000000000000000000000000000000000000000000000000000000000000000000000000000000000000000000000000000000000000000000000000000000000000000000000000000000000000000000000000000000000000000000000000457740415321591	C06
Ptprc	0.949	0.995	1.75669	0.00000000000000000000000000000000000000000000000000000000000000000000000000000000000000000000000000000000000000000000000000000000000000000000000000000000000000000000000000000000000000000000000000000000000000000000000000000000000000000000000252881752954645	5.24957e-236	C06
Laptm5	0.894	0.987	1.53284	2.41629e-177	5.01597e-173	C06
mt-Co1	0.994	1	1.05052	1.66122e-155	3.44852e-151	C06
Fth1	0.991	1	0.808219	5.54003e-143	1.15005e-138	C06
Cd74	0.766	0.744	2.77451	4.8029e-133	9.97035e-129	C06
Dennd4a	0.825	0.96	1.65293	4.39657e-123	9.12684e-119	C06
H2-Q6	0.709	0.579	2.5092	1.693e-112	3.51449e-108	C06
Ifngr1	0.85	0.985	1.17781	1.14573e-96	2.37843e-92	C06
Ugcg	0.786	0.935	1.63562	1.28774e-96	2.67322e-92	C06
Lars2	0.699	0.633	2.52137	1.17313e-89	2.4353e-85	C06
H2-Q7	0.799	0.916	1.47977	6.24969e-88	1.29737e-83	C06
Selplg	0.781	0.972	1.33734	1.66697e-83	3.46046e-79	C06
[truncated: 1,641 more rows]

## Sheet: sTab5
Supplementary table 5: Markers for each of the DC subpopulations
[truncated: 3,791 more rows]

[truncated: 10 more sheets: sTab6, sTab7, sTab8, sTab9, sTab10, sTab11, sTab12, sTab13, sTab14, sTab15]
